# Supplementary material for: 9-(2-Thien­yl)-9H-carbazole
Source: Acta Crystallogr Sect E Struct Rep Online. 2008 Nov 26;64(Pt 12):o2461. doi: 10.1107/S1600536808037173 (PMC2960020; doi:10.1107/S1600536808037173)
Supplement: Supplementary file 1 [file e-64-o2461-sup1.cif]

##############################################################################
###                                                                        ###
###        Electronic paper (Acta Crystallographica Section E)             ###
###                                                                        ###
##############################################################################
#                                                                            #
# This CIF contains the data in a paper accepted for publication in Acta     #
# Crystallographica Section E. It conforms to the requirements of Notes      #
# for Authors for Section E, and has been peer reviewed under the auspices   #
# of the IUCr Commission on Journals.                                        #
#                                                                            #
# Full details of the Crystallographic Information File format               #
# are given in the paper "The Crystallographic Information File (CIF):       #
# a New Standard Archive File for Crystallography" by S. R. Hall, F. H.      #
# Allen and I. D. Brown [Acta Cryst. (1991), A47, 655-685].                  #
#                                                                            #
# The current version of the core CIF dictionary is obtainable from          #
# ftp://ftp.iucr.org/pub/cif_core.dic. The current version number is 2.4.    #
#                                                                            #
# Software is freely available for graphical display of the structure(s) in  #
# this CIF.  For information consult the CIF home page http://www.iucr.org/  #
# cif/home.html                                                              #
#                                                                            #
# This file may be used for bona fide research purposes within the           #
# scientific community so long as proper attribution is given to the journal # 
# article from which it was obtained.                                        #
#                                                                            #
##############################################################################
                                             
data_I
_audit_creation_method     SHELXL-97
_chemical_name_systematic
;
9-(2-Thienyl)-9<i>H</i>-carbazole
;
_chemical_name_common     ?
_chemical_formula_moiety     'C16 H11 N S'
_chemical_formula_sum     'C16 H11 N S'
_chemical_formula_iupac     'C16 H11 N S'
_chemical_formula_weight     249.33
_chemical_melting_point     ?
_symmetry_cell_setting     monoclinic
_symmetry_space_group_name_H-M     'P 21/n'
_symmetry_space_group_name_Hall     '-P 2yn'
loop_
    _symmetry_equiv_pos_as_xyz
    'x, y, z'
    '-x+1/2, y+1/2, -z+1/2'
    '-x, -y, -z'
    'x-1/2, -y-1/2, z-1/2'
_cell_length_a     14.412(3)
_cell_length_b     9.5831(19)
_cell_length_c     18.671(4)
_cell_angle_alpha     90.00
_cell_angle_beta     100.64(3)
_cell_angle_gamma     90.00
_cell_volume     2534.4(9)
_cell_formula_units_Z     8
_cell_measurement_reflns_used     7198
_cell_measurement_theta_min     2.11
_cell_measurement_theta_max     23.45
_cell_measurement_temperature     298(2)
_exptl_crystal_description     'prismatic'
_exptl_crystal_colour     'colorless'
_exptl_crystal_size_max     0.25
_exptl_crystal_size_mid     0.20
_exptl_crystal_size_min     0.15
_exptl_crystal_density_diffrn     1.307
_exptl_crystal_density_meas     ?
_exptl_crystal_density_method     'not measured'
_exptl_crystal_F_000     1040
_exptl_absorpt_coefficient_mu     0.234
_exptl_absorpt_correction_type     'multi-scan'
_exptl_absorpt_process_details     '(SADABS; Bruker, 2000)'
_exptl_absorpt_correction_T_min     0.94
_exptl_absorpt_correction_T_max     0.97
_exptl_special_details
;
;
_diffrn_ambient_temperature     298(2)
_diffrn_radiation_type     'MoK\a'
_diffrn_radiation_wavelength     0.71073
_diffrn_radiation_source     'fine-focus sealed tube'
_diffrn_radiation_monochromator     graphite
_diffrn_measurement_device_type     'Bruker SMART APEX CCD'
_diffrn_measurement_method     \w/2\q
_diffrn_detector_area_resol_mean     ?
_diffrn_reflns_number     26852
_diffrn_reflns_av_R_equivalents     0.0354
_diffrn_reflns_av_sigmaI/netI     0.0261
_diffrn_reflns_theta_min     1.97
_diffrn_reflns_theta_max     26.00
_diffrn_reflns_theta_full     26.00
_diffrn_measured_fraction_theta_max     0.999
_diffrn_measured_fraction_theta_full     0.999
_diffrn_reflns_limit_h_min     -17
_diffrn_reflns_limit_h_max     17
_diffrn_reflns_limit_k_min     -11
_diffrn_reflns_limit_k_max     11
_diffrn_reflns_limit_l_min     -23
_diffrn_reflns_limit_l_max     22
_diffrn_standards_number     3
_diffrn_standards_interval_count     ?
_diffrn_standards_interval_time     60
_diffrn_standards_decay_%     0.3
_refine_special_details
;
Refinement of <i>F</i>^2^ against ALL reflections. The weighted <i>R</i>-factor
<i>wR</i> and goodness of fit <i>S</i> are based on <i>F</i>^2^, conventional
<i>R</i>-factors <i>R</i> are based on <i>F</i>, with <i>F</i> set to zero for
negative <i>F</i>^2^. The threshold expression of <i>F</i>^2^ >
\s(<i>F</i>^2^) is used only for calculating <i>R</i>-factors(gt) <i>etc</i>.
and is not relevant to the choice of reflections for refinement.
<i>R</i>-factors based on <i>F</i>^2^ are statistically about twice as large
as those based on <i>F</i>, and <i>R</i>- factors based on ALL data will be
even larger.
;
_reflns_number_total     4980
_reflns_number_gt     4138
_reflns_threshold_expression     I>2\s(I)
_refine_ls_structure_factor_coef     Fsqd
_refine_ls_matrix_type     full
_refine_ls_R_factor_all     0.0562
_refine_ls_R_factor_gt     0.0396
_refine_ls_wR_factor_gt     0.0764
_refine_ls_wR_factor_ref     0.0803
_refine_ls_goodness_of_fit_ref     1.129
_refine_ls_restrained_S_all     1.129
_refine_ls_number_reflns     4980
_refine_ls_number_parameters     325
_refine_ls_number_restraints     0
_refine_ls_hydrogen_treatment     constr
_refine_ls_weighting_scheme     calc
_refine_ls_weighting_details
          'calc w=1/[\s^2^(Fo^2^)+(0.0269P)^2^+0.456P] where P=(Fo^2^+2Fc^2^)/3'
_atom_sites_solution_hydrogens     geom
_atom_sites_solution_primary     direct
_atom_sites_solution_secondary     difmap
_refine_ls_shift/su_max     0.000
_refine_ls_shift/su_mean     0.000
_refine_diff_density_max     0.114
_refine_diff_density_min     -0.125
_refine_ls_extinction_method     none
_refine_ls_extinction_coef     ?
loop_
    _atom_type_symbol
    _atom_type_description
    _atom_type_scat_dispersion_real
    _atom_type_scat_dispersion_imag
    _atom_type_scat_source
    'C' 'C' 0.0033 0.0016
                         'International Tables Vol C Tables 4.2.6.8 and 6.1.1.4'
    'H' 'H' 0.0000 0.0000
                         'International Tables Vol C Tables 4.2.6.8 and 6.1.1.4'
    'N' 'N' 0.0061 0.0033
                         'International Tables Vol C Tables 4.2.6.8 and 6.1.1.4'
    'S' 'S' 0.1246 0.1234
                         'International Tables Vol C Tables 4.2.6.8 and 6.1.1.4'
_computing_data_collection     'SMART (Bruker, 2000)'
_computing_cell_refinement     'SAINT (Bruker, 2000)'
_computing_data_reduction     'SAINT (Bruker, 2000)'
_computing_structure_solution     'SHELXS97 (Sheldrick, 2008)'
_computing_structure_refinement     'SHELXL97 (Sheldrick, 2008)'
_computing_molecular_graphics     'ORTEP-3 for Windows (Farrugia, 1997)'
_computing_publication_material     'WinGX (Farrugia, 1999)'
loop_
    _atom_site_type_symbol
    _atom_site_label
    _atom_site_fract_x
    _atom_site_fract_y
    _atom_site_fract_z
    _atom_site_U_iso_or_equiv
    _atom_site_adp_type
    _atom_site_calc_flag
    _atom_site_refinement_flags
    _atom_site_occupancy
    _atom_site_disorder_assembly
    _atom_site_disorder_group
    C C1 0.63934(12) 0.55497(19) 0.16359(10) 0.0479(4) Uani d . 1 . .
    C C2 0.66476(13) 0.5659(2) 0.09552(10) 0.0528(4) Uani d . 1 . .
    H H2 0.6505 0.4940 0.0618 0.063 Uiso calc R 1 . .
    C C3 0.71148(12) 0.68426(19) 0.07780(10) 0.0516(4) Uani d . 1 . .
    H H3 0.7285 0.6916 0.0323 0.062 Uiso calc R 1 . .
    C C4 0.73279(13) 0.7917(2) 0.12815(11) 0.0578(5) Uani d . 1 . .
    H H4 0.7640 0.8709 0.1163 0.069 Uiso calc R 1 . .
    C C5 0.70737(12) 0.78082(19) 0.19622(10) 0.0522(4) Uani d . 1 . .
    H H5 0.7216 0.8527 0.2299 0.063 Uiso calc R 1 . .
    C C6 0.66065(12) 0.66244(19) 0.21394(9) 0.0497(4) Uani d . 1 . .
    C C7 0.62079(12) 0.62015(18) 0.27751(9) 0.0472(4) Uani d . 1 . .
    C C8 0.61740(14) 0.6816(2) 0.34441(10) 0.0566(5) Uani d . 1 . .
    H H8 0.6464 0.7674 0.3563 0.068 Uiso calc R 1 . .
    C C9 0.57060(13) 0.6150(2) 0.39353(11) 0.0547(5) Uani d . 1 . .
    H H9 0.5683 0.6562 0.4383 0.066 Uiso calc R 1 . .
    C C10 0.52720(13) 0.4869(2) 0.37576(10) 0.0545(5) Uani d . 1 . .
    H H10 0.4959 0.4423 0.4086 0.065 Uiso calc R 1 . .
    C C11 0.53059(13) 0.4254(2) 0.30887(10) 0.0543(5) Uani d . 1 . .
    H H11 0.5015 0.3397 0.2970 0.065 Uiso calc R 1 . .
    C C12 0.57739(12) 0.49203(18) 0.25974(9) 0.0449(4) Uani d . 1 . .
    C C13 0.55629(13) 0.3243(2) 0.15350(10) 0.0550(5) Uani d . 1 . .
    C C14 0.61217(12) 0.19052(17) 0.15100(9) 0.0451(4) Uani d . 1 . .
    H H14 0.6738 0.1687 0.1728 0.054 Uiso calc R 1 . .
    C C15 0.53843(13) 0.1030(2) 0.10260(11) 0.0568(5) Uani d . 1 . .
    H H15 0.5507 0.0114 0.0908 0.068 Uiso calc R 1 . .
    C C16 0.45484(13) 0.1629(2) 0.07748(10) 0.0541(5) Uani d . 1 . .
    H H16 0.4063 0.1168 0.0469 0.065 Uiso calc R 1 . .
    C C17 0.35787(12) 0.10050(16) 0.29912(9) 0.0425(4) Uani d . 1 . .
    C C18 0.43576(12) 0.06295(18) 0.26924(10) 0.0497(4) Uani d . 1 . .
    H H18 0.4295 0.0512 0.2191 0.060 Uiso calc R 1 . .
    C C19 0.52295(13) 0.0429(2) 0.31425(9) 0.0519(4) Uani d . 1 . .
    H H19 0.5751 0.0178 0.2943 0.062 Uiso calc R 1 . .
    C C20 0.53225(13) 0.0605(2) 0.38914(10) 0.0549(5) Uani d . 1 . .
    H H20 0.5906 0.0471 0.4193 0.066 Uiso calc R 1 . .
    C C21 0.45436(12) 0.09801(18) 0.41902(10) 0.0490(4) Uani d . 1 . .
    H H21 0.4606 0.1097 0.4691 0.059 Uiso calc R 1 . .
    C C22 0.36717(12) 0.11803(17) 0.37402(9) 0.0458(4) Uani d . 1 . .
    C C23 0.27331(13) 0.15467(16) 0.38691(9) 0.0448(4) Uani d . 1 . .
    C C24 0.23654(13) 0.18710(19) 0.44865(9) 0.0487(4) Uani d . 1 . .
    H H24 0.2754 0.1857 0.4943 0.058 Uiso calc R 1 . .
    C C25 0.14168(13) 0.22164(19) 0.44213(11) 0.0527(4) Uani d . 1 . .
    H H25 0.1171 0.2433 0.4834 0.063 Uiso calc R 1 . .
    C C26 0.08358(13) 0.22374(19) 0.37386(10) 0.0523(4) Uani d . 1 . .
    H H26 0.0201 0.2468 0.3695 0.063 Uiso calc R 1 . .
    C C27 0.12036(12) 0.19131(19) 0.31212(10) 0.0506(4) Uani d . 1 . .
    H H27 0.0815 0.1927 0.2664 0.061 Uiso calc R 1 . .
    C C28 0.21522(12) 0.15678(16) 0.31864(9) 0.0448(4) Uani d . 1 . .
    C C29 0.23207(12) 0.12673(18) 0.18875(10) 0.0472(4) Uani d . 1 . .
    C C30 0.23683(11) 0.00776(19) 0.13801(9) 0.0462(4) Uani d . 1 . .
    H H30 0.2601 -0.0819 0.1486 0.055 Uiso calc R 1 . .
    C C31 0.19480(12) 0.06941(19) 0.06602(10) 0.0520(4) Uani d . 1 . .
    H H31 0.1909 0.0190 0.0230 0.062 Uiso calc R 1 . .
    C C32 0.16284(13) 0.2012(2) 0.06608(10) 0.0522(4) Uani d . 1 . .
    H H32 0.1326 0.2472 0.0244 0.063 Uiso calc R 1 . .
    N N1 0.58992(10) 0.45050(15) 0.19114(8) 0.0485(3) Uani d . 1 . .
    N N2 0.26435(10) 0.12467(15) 0.26517(8) 0.0474(3) Uani d . 1 . .
    S S1 0.44448(4) 0.32622(5) 0.10522(3) 0.05735(14) Uani d . 1 . .
    S S2 0.18295(3) 0.27280(5) 0.14807(3) 0.04925(12) Uani d . 1 . .
loop_
    _atom_site_aniso_label
    _atom_site_aniso_U_11
    _atom_site_aniso_U_22
    _atom_site_aniso_U_33
    _atom_site_aniso_U_12
    _atom_site_aniso_U_13
    _atom_site_aniso_U_23
    C1 0.0430(9) 0.0521(10) 0.0493(10) -0.0014(8) 0.0103(8) 0.0063(8)
    C2 0.0550(11) 0.0525(11) 0.0504(10) -0.0083(8) 0.0080(8) 0.0116(8)
    C3 0.0468(10) 0.0556(11) 0.0541(11) -0.0092(8) 0.0139(8) 0.0104(9)
    C4 0.0483(10) 0.0566(11) 0.0669(12) -0.0148(9) 0.0068(9) 0.0136(9)
    C5 0.0470(10) 0.0510(10) 0.0509(10) -0.0087(8) -0.0109(8) 0.0109(8)
    C6 0.0436(10) 0.0505(10) 0.0493(10) -0.0047(8) -0.0063(8) 0.0082(8)
    C7 0.0417(9) 0.0472(10) 0.0497(10) 0.0078(7) 0.0009(8) -0.0004(8)
    C8 0.0611(12) 0.0503(11) 0.0543(11) 0.0072(9) -0.0002(9) -0.0043(9)
    C9 0.0551(11) 0.0513(10) 0.0591(11) 0.0177(9) 0.0145(9) -0.0086(9)
    C10 0.0494(10) 0.0579(11) 0.0565(11) 0.0104(9) 0.0106(8) 0.0058(9)
    C11 0.0545(11) 0.0531(11) 0.0552(11) 0.0009(9) 0.0097(9) 0.0028(9)
    C12 0.0432(9) 0.0464(9) 0.0437(9) 0.0021(7) 0.0042(7) -0.0016(7)
    C13 0.0532(11) 0.0535(11) 0.0506(10) -0.0036(9) -0.0102(8) -0.0099(8)
    C14 0.0453(9) 0.0463(10) 0.0418(9) -0.0069(7) 0.0028(7) -0.0079(7)
    C15 0.0508(11) 0.0561(11) 0.0653(12) -0.0188(9) 0.0152(9) -0.0135(9)
    C16 0.0502(11) 0.0537(11) 0.0577(11) -0.0153(9) 0.0081(9) -0.0165(9)
    C17 0.0510(10) 0.0284(8) 0.0482(9) -0.0020(7) 0.0090(8) 0.0080(7)
    C18 0.0463(10) 0.0475(10) 0.0557(11) -0.0032(8) 0.0106(8) 0.0046(8)
    C19 0.0548(11) 0.0571(11) 0.0465(10) 0.0114(9) 0.0166(8) 0.0084(8)
    C20 0.0501(11) 0.0657(12) 0.0470(10) 0.0090(9) 0.0042(8) 0.0149(9)
    C21 0.0503(10) 0.0445(9) 0.0490(10) 0.0020(8) 0.0005(8) 0.0069(8)
    C22 0.0542(10) 0.0345(8) 0.0469(9) -0.0040(7) 0.0048(8) 0.0101(7)
    C23 0.0635(11) 0.0276(8) 0.0439(9) -0.0045(7) 0.0119(8) -0.0024(7)
    C24 0.0535(11) 0.0554(11) 0.0399(9) -0.0126(8) 0.0158(8) 0.0018(8)
    C25 0.0532(11) 0.0464(10) 0.0600(11) -0.0042(8) 0.0139(9) -0.0044(8)
    C26 0.0523(11) 0.0565(10) 0.0499(10) -0.0134(9) 0.0138(8) -0.0097(8)
    C27 0.0465(10) 0.0527(10) 0.0539(11) -0.0106(8) 0.0126(8) -0.0072(8)
    C28 0.0532(10) 0.0303(8) 0.0515(10) -0.0011(7) 0.0116(8) -0.0006(7)
    C29 0.0502(10) 0.0431(9) 0.0494(10) 0.0099(8) 0.0118(8) 0.0140(7)
    C30 0.0322(8) 0.0503(10) 0.0541(10) 0.0011(7) 0.0030(7) 0.0012(8)
    C31 0.0471(10) 0.0538(11) 0.0555(11) -0.0005(8) 0.0106(8) 0.0027(9)
    C32 0.0498(10) 0.0581(11) 0.0494(10) 0.0133(8) 0.0107(8) 0.0146(8)
    N1 0.0513(8) 0.0442(8) 0.0500(8) -0.0015(7) 0.0098(7) -0.0030(6)
    N2 0.0490(8) 0.0439(8) 0.0501(8) 0.0089(6) 0.0112(7) 0.0135(6)
    S1 0.0547(3) 0.0552(3) 0.0540(3) -0.0029(2) -0.0115(2) -0.0119(2)
    S2 0.0514(3) 0.0445(2) 0.0527(3) 0.0103(2) 0.0120(2) 0.0151(2)
_geom_special_details
;
All e.s.d.'s (except the e.s.d. in the dihedral angle between two l.s. planes)
are estimated using the full covariance matrix. The cell e.s.d.'s are taken
into account individually in the estimation of e.s.d.'s in distances, angles
and torsion angles; correlations between e.s.d.'s in cell parameters are only
used when they are defined by crystal symmetry. An approximate (isotropic)
treatment of cell e.s.d.'s is used for estimating e.s.d.'s involving l.s.
planes.
;
loop_
    _geom_bond_atom_site_label_1
    _geom_bond_atom_site_label_2
    _geom_bond_site_symmetry_2
    _geom_bond_distance
    _geom_bond_publ_flag
    C1 N1 . 1.382(2) ?
    C1 C2 . 1.390(2) ?
    C1 C6 . 1.390(3) ?
    C2 C3 . 1.390(2) ?
    C2 H2 . 0.9300 ?
    C3 C4 . 1.390(3) ?
    C3 H3 . 0.9300 ?
    C4 C5 . 1.390(3) ?
    C4 H4 . 0.9300 ?
    C5 C6 . 1.390(2) ?
    C5 H5 . 0.9300 ?
    C6 C7 . 1.468(2) ?
    C7 C8 . 1.390(2) ?
    C7 C12 . 1.390(2) ?
    C8 C9 . 1.390(3) ?
    C8 H8 . 0.9300 ?
    C9 C10 . 1.390(3) ?
    C9 H9 . 0.9300 ?
    C10 C11 . 1.390(3) ?
    C10 H10 . 0.9300 ?
    C11 C12 . 1.390(2) ?
    C11 H11 . 0.9300 ?
    C12 N1 . 1.385(2) ?
    C13 N1 . 1.437(2) ?
    C13 C14 . 1.519(3) ?
    C13 S1 . 1.6950(19) ?
    C14 C15 . 1.515(2) ?
    C14 H14 . 0.9300 ?
    C15 C16 . 1.339(3) ?
    C15 H15 . 0.9300 ?
    C16 S1 . 1.6638(19) ?
    C16 H16 . 0.9300 ?
    C17 C18 . 1.390(2) ?
    C17 C22 . 1.390(2) ?
    C17 N2 . 1.399(2) ?
    C18 C19 . 1.390(3) ?
    C18 H18 . 0.9300 ?
    C19 C20 . 1.390(2) ?
    C19 H19 . 0.9300 ?
    C20 C21 . 1.390(2) ?
    C20 H20 . 0.9300 ?
    C21 C22 . 1.390(2) ?
    C21 H21 . 0.9300 ?
    C22 C23 . 1.460(2) ?
    C23 C24 . 1.390(2) ?
    C23 C28 . 1.390(2) ?
    C24 C25 . 1.390(3) ?
    C24 H24 . 0.9300 ?
    C25 C26 . 1.390(3) ?
    C25 H25 . 0.9300 ?
    C26 C27 . 1.390(2) ?
    C26 H26 . 0.9300 ?
    C27 C28 . 1.390(2) ?
    C27 H27 . 0.9300 ?
    C28 N2 . 1.361(2) ?
    C29 N2 . 1.417(2) ?
    C29 C30 . 1.492(2) ?
    C29 S2 . 1.6849(17) ?
    C30 C31 . 1.491(2) ?
    C30 H30 . 0.9300 ?
    C31 C32 . 1.344(2) ?
    C31 H31 . 0.9300 ?
    C32 S2 . 1.654(2) ?
    C32 H32 . 0.9300 ?
loop_
    _geom_angle_atom_site_label_1
    _geom_angle_atom_site_label_2
    _geom_angle_atom_site_label_3
    _geom_angle_site_symmetry_1
    _geom_angle_site_symmetry_3
    _geom_angle
    _geom_angle_publ_flag
    N1 C1 C2 . . 129.48(17) ?
    N1 C1 C6 . . 110.47(15) ?
    C2 C1 C6 . . 120.00(17) ?
    C1 C2 C3 . . 120.00(18) ?
    C1 C2 H2 . . 120.0 ?
    C3 C2 H2 . . 120.0 ?
    C2 C3 C4 . . 120.00(17) ?
    C2 C3 H3 . . 120.0 ?
    C4 C3 H3 . . 120.0 ?
    C5 C4 C3 . . 120.00(17) ?
    C5 C4 H4 . . 120.0 ?
    C3 C4 H4 . . 120.0 ?
    C6 C5 C4 . . 120.00(18) ?
    C6 C5 H5 . . 120.0 ?
    C4 C5 H5 . . 120.0 ?
    C5 C6 C1 . . 120.00(17) ?
    C5 C6 C7 . . 134.17(18) ?
    C1 C6 C7 . . 105.77(15) ?
    C8 C7 C12 . . 120.00(17) ?
    C8 C7 C6 . . 133.90(18) ?
    C12 C7 C6 . . 106.07(15) ?
    C7 C8 C9 . . 120.00(18) ?
    C7 C8 H8 . . 120.0 ?
    C9 C8 H8 . . 120.0 ?
    C8 C9 C10 . . 120.00(18) ?
    C8 C9 H9 . . 120.0 ?
    C10 C9 H9 . . 120.0 ?
    C11 C10 C9 . . 120.00(18) ?
    C11 C10 H10 . . 120.0 ?
    C9 C10 H10 . . 120.0 ?
    C12 C11 C10 . . 120.00(18) ?
    C12 C11 H11 . . 120.0 ?
    C10 C11 H11 . . 120.0 ?
    N1 C12 C11 . . 129.82(17) ?
    N1 C12 C7 . . 110.18(15) ?
    C11 C12 C7 . . 120.00(16) ?
    N1 C13 C14 . . 126.32(15) ?
    N1 C13 S1 . . 116.91(14) ?
    C14 C13 S1 . . 116.74(12) ?
    C15 C14 C13 . . 99.68(14) ?
    C15 C14 H14 . . 130.2 ?
    C13 C14 H14 . . 130.2 ?
    C16 C15 C14 . . 117.26(17) ?
    C16 C15 H15 . . 121.4 ?
    C14 C15 H15 . . 121.4 ?
    C15 C16 S1 . . 114.91(14) ?
    C15 C16 H16 . . 122.5 ?
    S1 C16 H16 . . 122.5 ?
    C18 C17 C22 . . 120.00(16) ?
    C18 C17 N2 . . 130.01(16) ?
    C22 C17 N2 . . 109.98(15) ?
    C19 C18 C17 . . 120.00(17) ?
    C19 C18 H18 . . 120.0 ?
    C17 C18 H18 . . 120.0 ?
    C18 C19 C20 . . 120.00(17) ?
    C18 C19 H19 . . 120.0 ?
    C20 C19 H19 . . 120.0 ?
    C21 C20 C19 . . 120.00(17) ?
    C21 C20 H20 . . 120.0 ?
    C19 C20 H20 . . 120.0 ?
    C20 C21 C22 . . 120.00(17) ?
    C20 C21 H21 . . 120.0 ?
    C22 C21 H21 . . 120.0 ?
    C21 C22 C17 . . 120.00(17) ?
    C21 C22 C23 . . 134.05(17) ?
    C17 C22 C23 . . 105.94(15) ?
    C24 C23 C28 . . 120.00(17) ?
    C24 C23 C22 . . 134.21(17) ?
    C28 C23 C22 . . 105.78(15) ?
    C25 C24 C23 . . 120.00(17) ?
    C25 C24 H24 . . 120.0 ?
    C23 C24 H24 . . 120.0 ?
    C24 C25 C26 . . 120.00(18) ?
    C24 C25 H25 . . 120.0 ?
    C26 C25 H25 . . 120.0 ?
    C27 C26 C25 . . 120.00(18) ?
    C27 C26 H26 . . 120.0 ?
    C25 C26 H26 . . 120.0 ?
    C28 C27 C26 . . 120.00(17) ?
    C28 C27 H27 . . 120.0 ?
    C26 C27 H27 . . 120.0 ?
    N2 C28 C27 . . 128.75(16) ?
    N2 C28 C23 . . 111.24(15) ?
    C27 C28 C23 . . 120.00(16) ?
    N2 C29 C30 . . 125.71(14) ?
    N2 C29 S2 . . 119.87(13) ?
    C30 C29 S2 . . 114.42(13) ?
    C31 C30 C29 . . 102.18(15) ?
    C31 C30 H30 . . 128.9 ?
    C29 C30 H30 . . 128.9 ?
    C32 C31 C30 . . 116.99(17) ?
    C32 C31 H31 . . 121.5 ?
    C30 C31 H31 . . 121.5 ?
    C31 C32 S2 . . 112.91(14) ?
    C31 C32 H32 . . 123.5 ?
    S2 C32 H32 . . 123.5 ?
    C1 N1 C12 . . 107.48(14) ?
    C1 N1 C13 . . 125.31(15) ?
    C12 N1 C13 . . 127.19(15) ?
    C28 N2 C17 . . 107.05(14) ?
    C28 N2 C29 . . 128.08(15) ?
    C17 N2 C29 . . 124.64(15) ?
    C16 S1 C13 . . 91.39(9) ?
    C32 S2 C29 . . 93.42(9) ?
loop_
    _geom_torsion_atom_site_label_1
    _geom_torsion_atom_site_label_2
    _geom_torsion_atom_site_label_3
    _geom_torsion_atom_site_label_4
    _geom_torsion_site_symmetry_1
    _geom_torsion_site_symmetry_2
    _geom_torsion_site_symmetry_3
    _geom_torsion_site_symmetry_4
    _geom_torsion
    _geom_torsion_publ_flag
    N1 C1 C2 C3 . . . . 177.18(17) ?
    C6 C1 C2 C3 . . . . 0.0(3) ?
    C1 C2 C3 C4 . . . . 0.0(3) ?
    C2 C3 C4 C5 . . . . 0.0(3) ?
    C3 C4 C5 C6 . . . . 0.0(3) ?
    C4 C5 C6 C1 . . . . 0.0(3) ?
    C4 C5 C6 C7 . . . . -176.78(18) ?
    N1 C1 C6 C5 . . . . -177.68(15) ?
    C2 C1 C6 C5 . . . . 0.0(3) ?
    N1 C1 C6 C7 . . . . -0.1(2) ?
    C2 C1 C6 C7 . . . . 177.60(16) ?
    C5 C6 C7 C8 . . . . -2.1(3) ?
    C1 C6 C7 C8 . . . . -179.20(19) ?
    C5 C6 C7 C12 . . . . 176.08(19) ?
    C1 C6 C7 C12 . . . . -1.02(19) ?
    C12 C7 C8 C9 . . . . 0.0(3) ?
    C6 C7 C8 C9 . . . . 177.97(18) ?
    C7 C8 C9 C10 . . . . 0.0(3) ?
    C8 C9 C10 C11 . . . . 0.0(3) ?
    C9 C10 C11 C12 . . . . 0.0(3) ?
    C10 C11 C12 N1 . . . . 179.68(17) ?
    C10 C11 C12 C7 . . . . 0.0(3) ?
    C8 C7 C12 N1 . . . . -179.74(16) ?
    C6 C7 C12 N1 . . . . 1.78(19) ?
    C8 C7 C12 C11 . . . . 0.0(3) ?
    C6 C7 C12 C11 . . . . -178.48(16) ?
    N1 C13 C14 C15 . . . . -178.93(18) ?
    S1 C13 C14 C15 . . . . -0.78(19) ?
    C13 C14 C15 C16 . . . . 1.1(2) ?
    C14 C15 C16 S1 . . . . -1.1(2) ?
    C22 C17 C18 C19 . . . . 0.0(2) ?
    N2 C17 C18 C19 . . . . -179.34(17) ?
    C17 C18 C19 C20 . . . . 0.0(3) ?
    C18 C19 C20 C21 . . . . 0.0(3) ?
    C19 C20 C21 C22 . . . . 0.0(3) ?
    C20 C21 C22 C17 . . . . 0.0(2) ?
    C20 C21 C22 C23 . . . . 178.93(18) ?
    C18 C17 C22 C21 . . . . 0.0(2) ?
    N2 C17 C22 C21 . . . . 179.46(15) ?
    C18 C17 C22 C23 . . . . -179.20(14) ?
    N2 C17 C22 C23 . . . . 0.27(17) ?
    C21 C22 C23 C24 . . . . 2.2(3) ?
    C17 C22 C23 C24 . . . . -178.76(17) ?
    C21 C22 C23 C28 . . . . -179.28(18) ?
    C17 C22 C23 C28 . . . . -0.24(17) ?
    C28 C23 C24 C25 . . . . 0.0(2) ?
    C22 C23 C24 C25 . . . . 178.35(17) ?
    C23 C24 C25 C26 . . . . 0.0(3) ?
    C24 C25 C26 C27 . . . . 0.0(3) ?
    C25 C26 C27 C28 . . . . 0.0(3) ?
    C26 C27 C28 N2 . . . . -178.69(17) ?
    C26 C27 C28 C23 . . . . 0.0(2) ?
    C24 C23 C28 N2 . . . . 178.91(15) ?
    C22 C23 C28 N2 . . . . 0.13(18) ?
    C24 C23 C28 C27 . . . . 0.0(2) ?
    C22 C23 C28 C27 . . . . -178.77(15) ?
    N2 C29 C30 C31 . . . . -179.27(16) ?
    S2 C29 C30 C31 . . . . 0.93(17) ?
    C29 C30 C31 C32 . . . . -2.7(2) ?
    C30 C31 C32 S2 . . . . 3.4(2) ?
    C2 C1 N1 C12 . . . . -176.23(18) ?
    C6 C1 N1 C12 . . . . 1.2(2) ?
    C2 C1 N1 C13 . . . . 2.3(3) ?
    C6 C1 N1 C13 . . . . 179.69(16) ?
    C11 C12 N1 C1 . . . . 178.44(18) ?
    C7 C12 N1 C1 . . . . -1.85(19) ?
    C11 C12 N1 C13 . . . . 0.0(3) ?
    C7 C12 N1 C13 . . . . 179.66(16) ?
    C14 C13 N1 C1 . . . . 85.2(2) ?
    S1 C13 N1 C1 . . . . -92.9(2) ?
    C14 C13 N1 C12 . . . . -96.6(2) ?
    S1 C13 N1 C12 . . . . 85.3(2) ?
    C27 C28 N2 C17 . . . . 178.81(17) ?
    C23 C28 N2 C17 . . . . 0.03(18) ?
    C27 C28 N2 C29 . . . . 4.2(3) ?
    C23 C28 N2 C29 . . . . -174.56(15) ?
    C18 C17 N2 C28 . . . . 179.21(17) ?
    C22 C17 N2 C28 . . . . -0.19(17) ?
    C18 C17 N2 C29 . . . . -6.0(3) ?
    C22 C17 N2 C29 . . . . 174.63(15) ?
    C30 C29 N2 C28 . . . . -125.31(19) ?
    S2 C29 N2 C28 . . . . 54.5(2) ?
    C30 C29 N2 C17 . . . . 61.0(2) ?
    S2 C29 N2 C17 . . . . -119.22(16) ?
    C15 C16 S1 C13 . . . . 0.45(17) ?
    N1 C13 S1 C16 . . . . 178.60(16) ?
    C14 C13 S1 C16 . . . . 0.28(16) ?
    C31 C32 S2 C29 . . . . -2.25(16) ?
    N2 C29 S2 C32 . . . . -179.18(15) ?
    C30 C29 S2 C32 . . . . 0.64(14) ?
data_global
_journal_date_recd_electronic     2008-10-05
_journal_date_accepted     2008-11-10
_journal_name_full     'Acta Crystallographica, Section E'
_journal_year     2008
_journal_volume     64
_journal_issue     12
_journal_page_first     o2461
_journal_page_last     o2461
_journal_paper_category     QO
_journal_coeditor_code     SG2270
_publ_contact_author
;
Xu-Liang Jiang
School of Pharmaceutical Engineering
Shenyang Pharmaceutical University
Shenyang, 110016
People's Republic of China
;
_publ_contact_author_email     'jiangxuliang@zj.com'
_publ_section_title
;
9-(2-Thienyl)-9<i>H</i>-carbazole
;
loop_
    _publ_author_name
    _publ_author_address
    'Xu-Liang Jiang'
;
School of Pharmaceutical Engineering
Shenyang Pharmaceutical University
Shenyang, 110016
People's Republic of China
;
    'Feng-Rong Li'
;
School of Pharmaceutical Engineering
Shenyang Pharmaceutical University
Shenyang, 110016
People's Republic of China
;
    'Ren-Hua Zheng'
;
School of Pharmaceutical and Chemical Engineering
Taizhou University
Linhai, 317000
People's Republic of China
;
