# Supplementary material for: 9-(2-Thien­yl)-9H-carbazole
Source: Acta Crystallogr Sect E Struct Rep Online. 2008 Nov 26;64(Pt 12):o2461. doi: 10.1107/S1600536808037173 (PMC2960020; doi:10.1107/S1600536808037173)
Supplement: Supplementary file 2 [file e-64-o2461-Isup2.hkl]

#
# h,k,l, Fc-squared, Fo-squared, sigma(Fo-squared) and status flag
#
data_I
_shelx_title ' B in P2(1)/n'
_shelx_refln_list_code          4
_shelx_F_calc_maximum      219.74
_exptl_crystal_F_000      1040.00
_reflns_d_resolution_high  0.8108
 
loop_
 _symmetry_equiv_pos_as_xyz
 'x, y, z'
 '-x+1/2, y+1/2, -z+1/2'
 '-x, -y, -z'
 'x-1/2, -y-1/2, z-1/2'
 
_cell_length_a    14.4120
_cell_length_b     9.5831
_cell_length_c    18.6711
_cell_angle_alpha  90.000
_cell_angle_beta  100.637
_cell_angle_gamma  90.000
 
_shelx_F_squared_multiplier     1.000
 
loop_
 _refln_index_h
 _refln_index_k
 _refln_index_l
 _refln_F_squared_calc
 _refln_F_squared_meas
 _refln_F_squared_sigma
 _refln_observed_status
   2   0   0      266.55      399.73     27.31 o
   4   0   0      438.77      452.37      9.82 o
   6   0   0     2288.77     2306.54     19.97 o
   8   0   0      957.53      950.77      7.48 o
  10   0   0     2097.92     2148.72     17.60 o
  12   0   0      426.15      465.17     27.74 o
  14   0   0       34.89       34.00      5.99 o
  16   0   0       22.73       30.08     11.18 o
   1   1   0     3757.71     3763.33     17.26 o
   2   1   0       46.52       51.07      2.98 o
   3   1   0     5169.78     5383.97     70.56 o
   4   1   0     1914.46     1889.94      9.26 o
   5   1   0      239.19      253.76      6.23 o
   6   1   0      345.97      343.99      7.15 o
   7   1   0      301.66      293.63      3.96 o
   8   1   0       23.57       24.67      2.50 o
   9   1   0        4.49       11.81      5.25 o
  10   1   0      334.36      325.36      3.73 o
  11   1   0       55.38       57.69      4.03 o
  12   1   0     1593.91     1528.58     10.63 o
  13   1   0      164.81      170.29     14.23 o
  14   1   0       95.69       99.11      2.84 o
  15   1   0        1.11        5.79      6.87 o
  16   1   0        0.00        4.21     27.65 o
  17   1   0        2.96        6.95     11.06 o
   0   2   0     7889.61     7832.04     70.29 o
   1   2   0     7655.23     7546.28     68.35 o
   2   2   0    14383.93    14118.42     14.48 o
   3   2   0     7014.51     7176.58     60.13 o
   4   2   0     1067.69     1137.99     13.74 o
   5   2   0     2407.78     2362.68     31.05 o
   6   2   0       29.40       32.67      4.50 o
   7   2   0     1439.98     1460.29     40.37 o
   8   2   0      387.45      386.01      4.46 o
   9   2   0      221.15      222.29     16.33 o
  10   2   0       44.10       89.33     11.31 o
  11   2   0        8.32       26.37     10.07 o
  12   2   0       47.04       53.27      7.09 o
  13   2   0        2.42       12.14      5.84 o
  14   2   0        8.96       14.78      3.79 o
  15   2   0       82.93       76.19      2.73 o
  16   2   0       87.32       94.60     12.39 o
  17   2   0        0.30        2.60      4.33 o
   1   3   0     1959.22     1968.27     30.73 o
   2   3   0    10806.83    10833.27     41.15 o
   3   3   0      313.31      318.15      9.20 o
   4   3   0     1070.55     1070.42     36.42 o
   5   3   0      852.18      851.46      6.47 o
   6   3   0     2974.86     3009.14     15.08 o
   7   3   0       45.78       45.91      2.62 o
   8   3   0      321.46      331.50     10.57 o
   9   3   0      403.19      430.36     18.20 o
  10   3   0      703.39      676.17     13.10 o
  11   3   0      194.72      182.80      4.69 o
  12   3   0      115.90      117.33      6.93 o
  13   3   0       10.99       14.34      4.38 o
  14   3   0       52.75       56.03      3.56 o
  15   3   0       72.66       70.81      3.09 o
  16   3   0       10.78       14.10      6.92 o
   0   4   0      729.02      769.30     13.31 o
   1   4   0       16.52       27.81      4.85 o
   2   4   0       79.37      101.78      4.21 o
   3   4   0     2016.26     1884.14     52.18 o
   4   4   0      232.96      244.35      5.57 o
   5   4   0        7.08       18.95      2.30 o
   6   4   0      749.68      753.76     13.95 o
   7   4   0      342.82      337.59      4.08 o
   8   4   0      330.36      330.75      7.67 o
   9   4   0     1015.00     1021.45     15.35 o
  10   4   0      729.49      705.19     32.85 o
  11   4   0        6.88        9.71      4.31 o
  12   4   0      444.37      411.79      7.96 o
  13   4   0        7.64       14.53      4.58 o
  14   4   0       43.50       52.31     14.69 o
  15   4   0      116.47      118.77     31.52 o
  16   4   0        1.99       11.26     11.21 o
   1   5   0     3631.89     3569.30      7.02 o
   2   5   0     4446.97     4367.96     13.65 o
   3   5   0      256.00      281.05      8.37 o
   4   5   0      382.43      371.26      3.72 o
   5   5   0      671.79      660.26      7.02 o
   6   5   0     1005.09      978.28      5.90 o
   7   5   0        0.08        3.06      4.77 o
   8   5   0      109.58      128.93     11.27 o
   9   5   0      183.66      175.84      8.36 o
  10   5   0       35.99       37.06      2.27 o
  11   5   0      892.11      851.05     10.99 o
  12   5   0      122.98      119.79      6.61 o
  13   5   0       99.50      100.66     11.88 o
  14   5   0        0.93        6.48      5.97 o
  15   5   0        4.24        7.60      3.32 o
   0   6   0      447.45      529.94     23.64 o
   1   6   0      267.32      282.55      6.06 o
   2   6   0        0.16       18.58      5.09 o
   3   6   0      624.10      683.89     15.81 o
   4   6   0      469.87      456.46      9.01 o
   5   6   0       69.39       71.85     10.58 o
   6   6   0     1411.15     1485.47     21.32 o
   7   6   0      264.23      270.61      5.36 o
   8   6   0       46.95       88.17     14.58 o
   9   6   0      112.14      117.43      7.62 o
  10   6   0       74.75       77.08      3.44 o
  11   6   0       60.71       57.26      3.87 o
  12   6   0       24.87       35.79      8.61 o
  13   6   0        0.28       16.06     11.09 o
  14   6   0       36.65       39.94     11.58 o
  15   6   0       35.60       39.68      4.02 o
   1   7   0      123.10      117.70      3.90 o
   2   7   0        5.82       52.70      8.26 o
   3   7   0        3.16       17.79     10.34 o
   4   7   0       65.40      103.57     14.80 o
   5   7   0      179.95      180.89      5.59 o
   6   7   0      499.61      499.51      4.69 o
   7   7   0      451.15      418.39     16.54 o
   8   7   0       66.55       67.34     10.52 o
   9   7   0       35.00       37.24      1.87 o
  10   7   0      216.42      218.04     18.84 o
  11   7   0        6.20       19.43     16.41 o
  12   7   0       11.05       14.22      5.40 o
  13   7   0       12.76       15.72      2.90 o
  14   7   0       19.66       28.04      5.50 o
   0   8   0      453.08      448.81     11.00 o
   1   8   0        7.34        7.27      2.52 o
   2   8   0      305.49      299.45      9.09 o
   3   8   0      345.12      343.02      6.32 o
   4   8   0       27.92       46.78      6.37 o
   5   8   0       46.76       42.44     14.30 o
   6   8   0        1.28        1.62      0.65 o
   7   8   0       13.32       20.51      6.23 o
   8   8   0      107.93      111.45     14.20 o
   9   8   0      173.40      174.83      8.16 o
  10   8   0        3.89       17.04      6.26 o
  11   8   0       23.50       32.04     15.31 o
  12   8   0       94.00      109.02     13.59 o
   1   9   0      254.92      270.31      7.31 o
   2   9   0        7.16        8.76      3.33 o
   3   9   0      512.80      482.85      4.20 o
   4   9   0        1.88       11.24      6.76 o
   5   9   0      212.71      249.85     13.88 o
   6   9   0       75.07       75.60      7.08 o
   7   9   0        2.07        5.84     15.22 o
   8   9   0        5.73       12.57      7.61 o
   9   9   0       78.11      114.07     14.29 o
  10   9   0       22.85       28.17      4.30 o
  11   9   0        0.03        2.12      4.73 o
   0  10   0       28.91       28.13      6.16 o
   1  10   0       26.92       32.15      5.62 o
   2  10   0        1.90        3.27      4.17 o
   3  10   0       21.02       27.88      5.15 o
   4  10   0       28.26       26.33      3.81 o
   5  10   0       25.12       24.11      4.41 o
   6  10   0       16.19       18.71      2.75 o
   7  10   0      107.11       97.48     13.31 o
   8  10   0       28.34       39.09     16.02 o
   9  10   0       91.38       95.34     14.46 o
   1  11   0       64.16       65.13      8.58 o
   2  11   0        3.89        6.70      3.30 o
   3  11   0        4.50       13.28      6.12 o
   4  11   0       11.93       17.09      3.77 o
   5  11   0      176.39      197.82     11.37 o
   6  11   0        6.66       17.35      8.22 o
 -17   0   1       14.72       16.41      6.40 o
 -15   0   1      433.35      439.47     18.61 o
 -13   0   1      356.87      357.82      7.42 o
 -11   0   1        8.40       26.18      9.10 o
  -9   0   1       29.00       34.37      6.72 o
  -7   0   1      551.81      550.96     10.44 o
  -5   0   1     4653.76     4659.74     11.40 o
  -3   0   1    15304.73    15066.71    128.12 o
   1   0   1     6577.61     6519.52     12.38 o
   3   0   1    10037.99     9842.30     22.82 o
   5   0   1     1028.97     1098.95     11.17 o
   7   0   1      766.16      752.58     33.98 o
   9   0   1      213.89      231.15      7.20 o
  11   0   1     2395.03     2298.89     90.71 o
  13   0   1        3.73       11.31      9.06 o
  15   0   1      138.17      132.58     38.66 o
  17   0   1       12.46       26.67     28.59 o
 -17   1   1       15.00       22.21     21.92 o
 -16   1   1       35.69       47.13      9.56 o
 -15   1   1       55.60       59.38      2.90 o
 -14   1   1       37.55       38.44     16.88 o
 -13   1   1        2.50        5.35      2.05 o
 -12   1   1       91.88      113.31      6.82 o
 -11   1   1      843.01      812.93      5.95 o
 -10   1   1      647.86      657.22     23.81 o
  -9   1   1     1617.16     1598.71     24.69 o
  -8   1   1       25.09       30.26     14.04 o
  -7   1   1     4002.28     3836.64     34.81 o
  -6   1   1      544.79      548.98      7.29 o
  -5   1   1     1226.90     1178.13     30.05 o
  -4   1   1        9.77       16.83      3.49 o
  -3   1   1    12539.86    12469.20     50.41 o
  -2   1   1    13142.92    12963.27     24.60 o
  -1   1   1     1048.60     1103.61     27.89 o
   1   1   1       41.28       50.83      3.05 o
   2   1   1    10905.79    10766.21    116.63 o
   3   1   1    40796.81    39842.13    144.16 o
   4   1   1     3532.20     3482.48     15.78 o
   5   1   1     2129.19     2067.69     25.43 o
   6   1   1     1033.32     1039.97     14.23 o
   7   1   1     4545.18     4412.15     15.82 o
   8   1   1      144.11      152.45      5.66 o
   9   1   1        8.28       15.73      6.27 o
  10   1   1        0.27        9.39      8.65 o
  11   1   1      273.06      269.31      4.15 o
  12   1   1       16.92       19.48      8.00 o
  13   1   1        6.47        6.81      2.03 o
  14   1   1       31.23       36.06      5.74 o
  15   1   1       53.49       67.30     11.76 o
  16   1   1       43.97       56.41     25.95 o
  17   1   1        4.18        9.68     14.06 o
 -17   2   1       35.29       34.43      9.36 o
 -16   2   1        0.02        3.40     16.88 o
 -15   2   1        0.99        9.38      7.03 o
 -14   2   1       55.40       64.07      7.56 o
 -13   2   1      145.56      175.70     13.87 o
 -12   2   1        4.77        8.07      4.81 o
 -11   2   1      885.08      878.10      7.26 o
 -10   2   1      382.44      401.48      9.65 o
  -9   2   1      475.65      478.61      5.66 o
  -8   2   1      533.70      575.97     17.53 o
  -7   2   1     5578.20     5364.14     10.83 o
  -6   2   1      764.58      768.26      7.07 o
  -5   2   1        6.46       13.16      4.21 o
  -4   2   1      270.42      275.80      6.43 o
  -3   2   1      735.52      749.32     29.38 o
  -2   2   1     9350.74     9097.13     97.34 o
  -1   2   1     1648.30     1677.79     10.14 o
   0   2   1    36362.73    35913.55     49.64 o
   1   2   1    14168.28    14130.16     22.34 o
   2   2   1      486.14      463.95      2.38 o
   3   2   1    17619.01    17252.43     59.75 o
   4   2   1     3206.76     3105.70     33.12 o
   5   2   1      136.59      164.45      6.01 o
   6   2   1      270.26      269.64      2.86 o
   7   2   1       90.35      106.65      5.45 o
   8   2   1     3830.34     3718.44     15.24 o
   9   2   1       38.25       67.47      5.53 o
  10   2   1       81.57       83.33      2.90 o
  11   2   1      756.98      738.87     12.49 o
  12   2   1      346.95      338.19     11.76 o
  13   2   1      180.86      189.67     12.40 o
  14   2   1        3.56       12.29     20.55 o
  15   2   1        0.68        4.60      5.38 o
  16   2   1       31.69       46.54     17.84 o
  17   2   1       11.29       21.76     24.34 o
 -17   3   1        2.15       18.29     18.69 o
 -16   3   1        5.09        7.00      2.24 o
 -15   3   1       11.60       20.60      6.79 o
 -14   3   1       31.27       37.16      5.74 o
 -13   3   1        4.51       11.30      9.63 o
 -12   3   1        3.99        6.91      2.21 o
 -11   3   1       84.43       91.49      9.39 o
 -10   3   1       42.77       49.95      5.54 o
  -9   3   1       12.14       30.51     10.88 o
  -8   3   1        2.04       46.50     11.42 o
  -7   3   1      797.12      848.30     43.56 o
  -6   3   1      504.90      499.75      6.73 o
  -5   3   1      175.60      193.16      5.00 o
  -4   3   1        0.26        1.40      5.66 o
  -3   3   1        1.39       10.83      6.32 o
  -2   3   1     2185.90     2208.92     11.42 o
  -1   3   1     7767.12     7904.76     31.18 o
   0   3   1     4903.70     4815.80     26.34 o
   1   3   1    11912.62    11655.72    125.15 o
   2   3   1       75.38       77.22      4.19 o
   3   3   1       34.85       37.49      1.22 o
   4   3   1     5891.59     5754.20    100.08 o
   5   3   1     1475.26     1510.63     12.27 o
   6   3   1      137.80      157.04      9.14 o
   7   3   1        6.12        9.87      6.05 o
   8   3   1      911.99      934.14     19.32 o
   9   3   1      346.56      346.20      8.29 o
  10   3   1      251.29      260.33      7.64 o
  11   3   1        7.96       13.92      3.23 o
  12   3   1      171.76      174.56      8.23 o
  13   3   1       55.46       57.90      5.62 o
  14   3   1       10.81       20.96     15.31 o
  15   3   1      130.87      129.20      5.19 o
  16   3   1       73.92       70.16      3.61 o
 -16   4   1       91.24       90.60     12.64 o
 -15   4   1      296.58      292.15     17.17 o
 -14   4   1       17.30       16.97      2.69 o
 -13   4   1        3.28        7.45      4.60 o
 -12   4   1       97.84      100.17      8.42 o
 -11   4   1       71.76       73.30      6.77 o
 -10   4   1      610.41      618.72      7.99 o
  -9   4   1     1017.91     1041.80     11.96 o
  -8   4   1     1474.68     1444.04     29.54 o
  -7   4   1      331.90      327.10     10.20 o
  -6   4   1      290.91      314.61     12.34 o
  -5   4   1       99.82       98.88      2.00 o
  -4   4   1     3024.03     3057.74     18.33 o
  -3   4   1      618.21      618.78     31.96 o
  -2   4   1       27.67       53.79      7.04 o
  -1   4   1      398.58      416.40     19.84 o
   0   4   1      596.41      597.47      2.35 o
   1   4   1      427.69      442.74      6.58 o
   2   4   1     1731.26     1725.69     22.48 o
   3   4   1        7.96       12.57      5.88 o
   4   4   1        2.75       70.44     13.67 o
   5   4   1     4569.18     4509.58     18.93 o
   6   4   1      132.27      127.13     11.51 o
   7   4   1      408.65      398.33      6.42 o
   8   4   1     1179.78     1163.59     13.55 o
   9   4   1        0.97        2.07      4.02 o
  10   4   1      241.14      231.87     10.00 o
  11   4   1       75.25       75.43      3.68 o
  12   4   1        6.02        7.43     10.21 o
  13   4   1      364.36      363.37     10.98 o
  14   4   1        1.13       11.53     15.26 o
  15   4   1       22.82       28.29      7.26 o
  16   4   1      112.88      109.23      5.02 o
 -15   5   1       15.16       15.00      3.62 o
 -14   5   1        9.45       10.30     10.13 o
 -13   5   1      182.03      175.91      4.06 o
 -12   5   1      169.68      162.26     14.19 o
 -11   5   1      119.63      120.93      7.41 o
 -10   5   1      209.83      210.69      5.44 o
  -9   5   1      287.50      283.05      4.74 o
  -8   5   1      308.42      292.27      3.11 o
  -7   5   1       95.32       95.92      2.64 o
  -6   5   1       45.70       66.58      6.53 o
  -5   5   1     1168.81     1105.71      2.42 o
  -4   5   1        5.96       17.41      3.68 o
  -3   5   1        5.83       12.85      6.29 o
  -2   5   1     1414.20     1426.40     16.57 o
  -1   5   1     1904.02     1865.32     24.65 o
   0   5   1      643.01      643.39      2.64 o
   1   5   1      723.89      731.19      6.83 o
   2   5   1     1052.07     1031.27      5.32 o
   3   5   1     2851.48     2798.61     15.87 o
   4   5   1      523.26      516.61      8.95 o
   5   5   1        0.19        1.89      2.04 o
   6   5   1      597.42      602.06      8.25 o
   7   5   1       12.97       46.74     12.42 o
   8   5   1      631.22      615.53     54.62 o
   9   5   1      165.29      169.71      9.60 o
  10   5   1      506.02      582.99     28.65 o
  11   5   1       72.27       63.52      2.22 o
  12   5   1      280.29      278.76      2.09 o
  13   5   1       57.61       60.23      3.54 o
  14   5   1        7.19       11.40      6.05 o
  15   5   1        5.82       21.29     11.42 o
 -15   6   1       23.57       27.33      8.38 o
 -14   6   1        7.79        7.44      4.01 o
 -13   6   1       18.76       36.36      8.48 o
 -12   6   1        2.20        4.23      6.10 o
 -11   6   1       74.76      113.55     10.74 o
 -10   6   1       75.85      101.46     10.64 o
  -9   6   1      987.58      926.90      3.91 o
  -8   6   1       38.95       35.69      1.74 o
  -7   6   1      161.35      153.85      1.96 o
  -6   6   1      131.60      125.39      6.48 o
  -5   6   1      342.99      351.52      8.55 o
  -4   6   1      409.68      402.70     10.84 o
  -3   6   1      292.46      275.66     20.36 o
  -2   6   1     1457.27     1479.12     37.56 o
  -1   6   1     1479.97     1490.27     32.49 o
   0   6   1     1735.40     1678.81     43.05 o
   1   6   1      589.34      575.56     22.37 o
   2   6   1      178.95      177.49     16.29 o
   3   6   1       67.60      134.77     32.72 o
   4   6   1      155.27      155.78      5.28 o
   5   6   1     1525.86     1500.47     11.00 o
   6   6   1       14.40       15.92      1.83 o
   7   6   1      597.00      589.23     10.42 o
   8   6   1      129.03      121.88      5.36 o
   9   6   1       28.78       32.71      3.08 o
  10   6   1       71.21       86.88     14.92 o
  11   6   1        3.84        6.38      3.67 o
  12   6   1        0.01        0.52      0.87 o
  13   6   1      259.33      256.12     14.61 o
  14   6   1        0.18        1.32      6.04 o
 -14   7   1       51.59       62.56     11.75 o
 -13   7   1      165.80      147.34      2.68 o
 -12   7   1       17.44       15.30     15.94 o
 -11   7   1       41.15       39.90      4.20 o
 -10   7   1      109.50      110.30      7.91 o
  -9   7   1        7.86       12.47      7.40 o
  -8   7   1        6.05       10.86      8.24 o
  -7   7   1        0.23        0.86      1.83 o
  -6   7   1      178.08      172.54      5.32 o
  -5   7   1      204.24      206.14      6.25 o
  -4   7   1      261.58      263.79     15.00 o
  -3   7   1     2203.91     2219.15     13.47 o
  -2   7   1       35.25       35.98      3.06 o
  -1   7   1      762.07      723.48      3.43 o
   0   7   1      325.74      347.48      9.95 o
   1   7   1      308.35      304.56      7.60 o
   2   7   1       50.91       59.49     15.10 o
   3   7   1       33.78       36.77      2.80 o
   4   7   1       22.25       24.14     12.38 o
   5   7   1      408.26      410.59      5.04 o
   6   7   1        3.18       15.29      9.86 o
   7   7   1     1490.62     1514.07     12.45 o
   8   7   1       47.55       64.58      9.89 o
   9   7   1      447.93      425.09      7.48 o
  10   7   1       50.90       49.96      7.32 o
  11   7   1      166.50      172.56     13.00 o
  12   7   1        0.61        2.42      1.87 o
  13   7   1       55.71       65.20      7.21 o
 -12   8   1       11.97       13.88      6.07 o
 -11   8   1       36.06       35.57      2.63 o
 -10   8   1      163.16      200.15     10.83 o
  -9   8   1       53.06       86.77     13.80 o
  -8   8   1       21.82       28.48     10.27 o
  -7   8   1      182.76      211.12     10.36 o
  -6   8   1       69.73       85.28     13.49 o
  -5   8   1       83.37      102.70     10.58 o
  -4   8   1      728.70      716.82     23.69 o
  -3   8   1      595.75      570.54     44.61 o
  -2   8   1     1466.74     1442.22     17.20 o
  -1   8   1     1474.19     1461.40     27.51 o
   0   8   1       73.26       71.38      3.07 o
   1   8   1        5.11        9.88      3.73 o
   2   8   1      458.20      464.16     10.33 o
   3   8   1       24.81       28.95      3.76 o
   4   8   1       46.58       55.29     12.57 o
   5   8   1       34.47       45.61      8.31 o
   6   8   1      297.51      284.16      4.18 o
   7   8   1       39.73       46.99      6.84 o
   8   8   1       71.24       83.53      9.39 o
   9   8   1      143.16      141.75     18.75 o
  10   8   1       14.38       13.21      4.54 o
  11   8   1       83.55       86.13      5.27 o
  12   8   1        8.19       19.34     11.83 o
 -11   9   1        5.63       16.06      4.90 o
 -10   9   1       29.33       43.30     14.53 o
  -9   9   1      180.54      192.70      9.17 o
  -8   9   1       35.40       34.24      2.03 o
  -7   9   1        5.26       14.21      7.27 o
  -6   9   1      296.63      288.02      5.18 o
  -5   9   1        4.10       10.05      2.56 o
  -4   9   1      314.44      293.52     13.94 o
  -3   9   1        1.43       16.85     11.83 o
  -2   9   1        8.82       16.66     12.89 o
  -1   9   1       48.91       51.25      1.94 o
   0   9   1      126.86      137.99      5.06 o
   1   9   1        5.71       31.84      9.45 o
   2   9   1      136.66      141.53      8.95 o
   3   9   1       31.88       33.50      6.60 o
   4   9   1      134.52      172.78      9.48 o
   5   9   1        4.62       12.68      4.94 o
   6   9   1       83.96      104.60      9.50 o
   7   9   1       14.12       30.25     11.70 o
   8   9   1       25.11       23.55      2.98 o
   9   9   1       16.60       21.65      2.30 o
  10   9   1       95.11       94.21      4.67 o
  11   9   1        2.27        7.10      4.85 o
  -9  10   1        1.52        1.47      2.10 o
  -8  10   1       57.13       57.10      8.68 o
  -7  10   1        2.46        6.57      2.89 o
  -6  10   1       12.52       31.89     10.44 o
  -5  10   1      188.25      180.66     15.45 o
  -4  10   1        0.58        0.47      2.83 o
  -3  10   1       20.68       24.81      3.92 o
  -2  10   1      574.23      559.96     11.44 o
  -1  10   1       10.69       10.21      3.97 o
   0  10   1       13.77       23.23      5.49 o
   1  10   1       20.49       27.40      4.67 o
   2  10   1        1.02        4.87      3.23 o
   3  10   1       14.65       16.37      2.39 o
   4  10   1       69.52       72.45      7.51 o
   5  10   1       44.77       46.58      2.51 o
   6  10   1      298.69      298.45      9.23 o
   7  10   1        8.35       15.52      3.98 o
   8  10   1       48.41       47.21      6.10 o
   9  10   1      147.39      135.05      8.78 o
  -6  11   1       44.16       54.23     17.30 o
  -5  11   1        8.44       17.35      8.45 o
  -4  11   1      111.78      116.18     11.82 o
  -3  11   1      309.81      280.40      6.55 o
  -2  11   1        3.27        6.38      4.97 o
  -1  11   1       22.16       31.08      9.54 o
   0  11   1       28.20       26.53      4.82 o
   1  11   1        0.09        1.26      1.08 o
   2  11   1       70.41       75.96     10.01 o
   3  11   1       43.72       46.44      7.39 o
   4  11   1        0.58        6.64      8.26 o
   5  11   1        0.49        7.08      5.31 o
   6  11   1       28.02       26.39      5.60 o
 -16   0   2      117.45      117.58      9.63 o
 -14   0   2       20.11       25.18      9.03 o
 -12   0   2       14.24       18.76      3.88 o
 -10   0   2      535.97      542.75      7.31 o
  -8   0   2     1421.43     1398.26     40.61 o
  -6   0   2     1033.42     1072.44     11.74 o
  -4   0   2    30518.49    30151.71     27.57 o
  -2   0   2     5693.31     6079.94     40.24 o
   0   0   2    21001.71    20433.18      6.24 o
   2   0   2     3514.52     3495.85    135.23 o
   4   0   2    48286.43    47051.08     54.14 o
   6   0   2      648.75      691.00     13.42 o
   8   0   2        8.06        9.90     10.33 o
  10   0   2        3.73       53.39     11.01 o
  12   0   2       37.00       52.68      3.10 o
  14   0   2      118.77      125.89      7.26 o
  16   0   2       24.25       31.45     12.80 o
 -17   1   2        3.08       11.57     30.67 o
 -16   1   2      186.37      179.15      8.85 o
 -15   1   2      139.62      141.62     26.01 o
 -14   1   2      707.43      690.79     11.82 o
 -13   1   2      271.63      273.25      9.01 o
 -12   1   2      137.03      139.03      8.59 o
 -11   1   2       32.90       56.69      6.57 o
 -10   1   2      109.32      123.48     11.54 o
  -9   1   2      181.00      209.79      7.90 o
  -8   1   2     5807.83     5708.48     36.95 o
  -7   1   2       45.83       48.39      1.43 o
  -6   1   2     2863.55     2763.49      6.71 o
  -5   1   2       17.08       22.50     11.82 o
  -4   1   2       52.55       59.44      2.70 o
  -3   1   2     6388.88     6262.73     23.01 o
  -2   1   2     4650.20     4562.07     32.86 o
  -1   1   2     1326.23     1336.86      8.09 o
   0   1   2      331.54      320.70      8.83 o
   1   1   2      767.20      782.94     14.69 o
   2   1   2    10007.47     9982.33     65.56 o
   3   1   2     1307.10     1402.32      7.48 o
   4   1   2     7523.49     7254.33     74.73 o
   5   1   2     4246.54     4158.29     28.68 o
   6   1   2      740.37      836.20     19.71 o
   7   1   2       19.31       19.86      0.70 o
   8   1   2     3065.67     3020.77     46.77 o
   9   1   2        4.82        6.01      2.22 o
  10   1   2        0.00        0.70      1.17 o
  11   1   2       39.91       74.90      9.36 o
  12   1   2       63.72       70.28      7.29 o
  13   1   2      111.35      155.54     13.98 o
  14   1   2      148.29      159.75     10.26 o
  15   1   2        4.10       10.58      6.95 o
  16   1   2      390.29      387.12     19.68 o
  17   1   2        5.88        6.89      4.84 o
 -17   2   2       50.70       61.92     19.35 o
 -16   2   2       15.50       15.34      5.95 o
 -15   2   2      139.25      137.52      9.82 o
 -14   2   2      177.72      197.73     11.28 o
 -13   2   2        0.30        7.24     10.56 o
 -12   2   2     1374.60     1380.45     47.71 o
 -11   2   2      710.25      692.27     11.83 o
 -10   2   2      381.90      390.71      9.50 o
  -9   2   2      243.00      271.15     11.18 o
  -8   2   2      328.18      364.06      8.53 o
  -7   2   2     2254.62     2192.88     34.74 o
  -6   2   2      182.00      199.76      6.54 o
  -5   2   2      843.76      829.31      5.62 o
  -4   2   2     3283.85     3226.52     19.17 o
  -3   2   2      181.86      188.44      2.26 o
  -2   2   2      397.77      385.65      9.01 o
  -1   2   2     7465.45     7321.47     95.52 o
   0   2   2     2399.64     2450.44      8.75 o
   1   2   2     1192.83     1192.71     19.21 o
   2   2   2     4229.31     4162.86     14.78 o
   3   2   2     1156.34     1139.84     15.65 o
   4   2   2     2958.64     2928.15     27.10 o
   5   2   2     6207.67     6015.37     14.42 o
   6   2   2     4489.34     4313.86     32.87 o
   7   2   2      589.21      570.51      7.95 o
   8   2   2       18.34       24.54      5.10 o
   9   2   2       60.23       58.39      2.72 o
  10   2   2      176.84      183.92      5.91 o
  11   2   2      214.99      216.17     10.10 o
  12   2   2      433.66      427.77      2.82 o
  13   2   2      159.08      162.89     11.82 o
  14   2   2        4.85        9.32      5.62 o
  15   2   2        1.48        7.85     12.48 o
  16   2   2        3.89       17.27     25.87 o
 -17   3   2       44.66       38.90      1.87 o
 -16   3   2        6.15       15.42      8.09 o
 -15   3   2       91.07       92.74     14.27 o
 -14   3   2      507.84      492.94      7.11 o
 -13   3   2      245.47      267.91     11.97 o
 -12   3   2        5.00       13.90     11.86 o
 -11   3   2        2.39        8.44     14.01 o
 -10   3   2      298.19      307.18      7.40 o
  -9   3   2        8.53       11.48      2.93 o
  -8   3   2      142.57      139.39      9.88 o
  -7   3   2       14.84       53.23     14.56 o
  -6   3   2     3036.98     3023.70     32.49 o
  -5   3   2      522.24      505.58      4.88 o
  -4   3   2     1043.04     1089.41     12.11 o
  -3   3   2     1500.66     1551.72      8.85 o
  -2   3   2      399.79      395.70      6.29 o
  -1   3   2    16502.34    16013.09    100.43 o
   0   3   2     3623.00     3546.78     24.01 o
   1   3   2    13204.71    12906.15     29.94 o
   2   3   2        1.08        3.51      1.72 o
   3   3   2      158.50      157.50      4.22 o
   4   3   2        9.61       37.62      7.37 o
   5   3   2      431.37      440.93      8.80 o
   7   3   2     1628.27     1579.85      7.39 o
   8   3   2       45.61       51.37      3.21 o
   9   3   2        1.65        3.06      7.42 o
  10   3   2       69.60       66.40      5.97 o
  11   3   2       23.29       23.50     22.36 o
  12   3   2        3.08       13.83      5.78 o
  13   3   2        1.00        5.83      3.84 o
  14   3   2        4.50       14.26      5.22 o
  15   3   2       60.91       58.37      5.04 o
  16   3   2       16.36       25.69     20.90 o
 -16   4   2       56.91       63.32      7.50 o
 -15   4   2        0.62       15.48     12.22 o
 -14   4   2       14.82       15.84      9.83 o
 -13   4   2        0.09        0.25      1.25 o
 -12   4   2       15.33       24.48     11.79 o
 -11   4   2        6.06       15.32      7.86 o
 -10   4   2     1134.96     1176.28     27.70 o
  -9   4   2      737.35      749.30     49.42 o
  -8   4   2      280.53      288.35      9.84 o
  -7   4   2        4.90       11.78      5.21 o
  -6   4   2      587.44      600.46      8.09 o
  -5   4   2        4.97       33.84      8.70 o
  -4   4   2     1043.72     1055.65     31.26 o
  -3   4   2       27.80       33.77      3.15 o
  -2   4   2     1283.51     1286.47     11.38 o
  -1   4   2      556.31      641.14     16.59 o
   0   4   2      144.87      144.11      9.63 o
   1   4   2      198.32      193.77      7.04 o
   2   4   2     2352.66     2379.37     11.49 o
   3   4   2     2683.46     2584.03     16.95 o
   4   4   2      253.75      263.93      5.98 o
   5   4   2      295.91      302.86      9.39 o
   6   4   2      115.85      117.20      4.42 o
   7   4   2        1.18        6.46      3.36 o
   8   4   2     1731.92     1772.75     15.38 o
   9   4   2      238.80      216.59     15.11 o
  10   4   2      204.35      199.74      6.07 o
  11   4   2     1184.52     1289.28     15.82 o
  12   4   2       52.63       60.44     10.91 o
  13   4   2      367.09      367.23     13.10 o
  14   4   2       41.16       42.03      2.55 o
  15   4   2        4.18        8.91     11.21 o
  16   4   2       33.36       36.65      5.40 o
 -16   5   2        2.34       12.73     11.78 o
 -15   5   2        5.68       13.26      6.85 o
 -14   5   2       58.11       65.32     10.33 o
 -13   5   2      165.45      155.06      7.40 o
 -12   5   2      397.69      414.19     18.13 o
 -11   5   2      146.25      154.88      6.95 o
 -10   5   2      415.45      422.05      6.23 o
  -9   5   2      293.68      284.00     11.30 o
  -8   5   2       17.32       18.23      8.41 o
  -7   5   2        5.59       24.67      9.69 o
  -6   5   2        0.09        4.00      5.43 o
  -5   5   2      564.54      551.58     18.45 o
  -4   5   2       36.61       41.48      3.93 o
  -3   5   2        1.25        7.03      6.71 o
  -2   5   2     6879.23     6702.30    125.75 o
  -1   5   2      652.78      669.83      9.40 o
   0   5   2      997.60     1083.75     21.01 o
   1   5   2     1452.60     1456.86     41.76 o
   2   5   2     5343.13     5172.15     35.24 o
   3   5   2       59.54       59.68      2.98 o
   4   5   2        1.48        3.70      2.96 o
   5   5   2      352.89      351.59     11.61 o
   6   5   2      672.36      658.95     11.14 o
   7   5   2        0.09        2.12      1.45 o
   8   5   2       36.39       44.71      3.19 o
   9   5   2      140.27      145.22      8.16 o
  10   5   2      693.95      667.98     10.96 o
  11   5   2       36.99       47.71      7.87 o
  12   5   2        0.06        3.66      2.47 o
  13   5   2       15.48       24.69     13.66 o
  14   5   2      156.51      159.93      9.52 o
  15   5   2       81.39       74.49      8.32 o
 -15   6   2       57.84       54.66      9.54 o
 -14   6   2      117.41      119.63      9.23 o
 -13   6   2        8.35        9.10      4.66 o
 -12   6   2       33.46       28.85      3.78 o
 -11   6   2        1.58       16.01     12.57 o
 -10   6   2       21.82       22.68      4.04 o
  -9   6   2      204.91      224.71     10.37 o
  -8   6   2      341.59      349.66      8.26 o
  -7   6   2       70.74       77.17      4.66 o
  -6   6   2      336.11      330.85      3.77 o
  -5   6   2       73.88       87.91      9.41 o
  -4   6   2       16.49       47.76      5.68 o
  -3   6   2     4381.30     4214.92      9.28 o
  -2   6   2     1066.87     1038.67     13.83 o
  -1   6   2      984.57      928.79     35.82 o
   0   6   2        4.64       13.56     10.39 o
   1   6   2        9.19       16.43      6.06 o
   2   6   2     1422.02     1412.13      9.51 o
   3   6   2      128.56      142.15      8.22 o
   4   6   2      203.44      217.20     16.25 o
   5   6   2        2.91       37.89      4.55 o
   6   6   2      196.58      190.06      1.29 o
   7   6   2       28.62       53.89     15.16 o
   8   6   2      217.67      209.00      5.20 o
   9   6   2       61.52       88.36     10.44 o
  10   6   2      216.22      221.81      6.81 o
  11   6   2       77.63       80.70      5.02 o
  12   6   2        0.46        6.01      7.10 o
  13   6   2       19.94       21.34     10.36 o
  14   6   2      159.16      152.46      9.14 o
 -14   7   2        0.58        3.95      9.44 o
 -13   7   2        4.71       10.76      3.66 o
 -12   7   2       44.27       42.85      8.95 o
 -11   7   2        3.06       12.06     17.95 o
 -10   7   2       18.37       29.76     11.69 o
  -9   7   2        0.64       15.21     10.15 o
  -8   7   2       80.56       85.68      6.76 o
  -7   7   2       33.64       48.82     12.33 o
  -6   7   2      356.19      354.43      6.89 o
  -5   7   2      108.54      112.01      4.51 o
  -4   7   2       79.44       91.95      8.32 o
  -3   7   2      229.37      225.86      7.67 o
  -2   7   2     1866.83     1832.85     11.56 o
  -1   7   2        5.80       11.50     11.16 o
   0   7   2       29.25       36.71      4.24 o
   1   7   2      569.45      568.54     27.53 o
   2   7   2      207.69      216.55     10.46 o
   3   7   2      834.68      919.64     14.42 o
   4   7   2      678.22      620.97     36.44 o
   5   7   2      149.85      177.22      7.65 o
   6   7   2      333.67      339.73     11.49 o
   7   7   2       38.51       35.16      2.57 o
   8   7   2        0.81        8.72      5.16 o
   9   7   2       68.23       76.35      6.65 o
  10   7   2      440.80      419.14     18.22 o
  11   7   2        0.76        3.65      4.33 o
  12   7   2       40.68       49.86     13.76 o
  13   7   2       37.84       46.25      8.53 o
 -13   8   2       14.22       19.35      5.77 o
 -12   8   2       25.49       22.41      3.72 o
 -11   8   2       64.51       64.09      5.13 o
 -10   8   2      111.49      103.20      3.95 o
  -9   8   2      209.76      229.85     18.45 o
  -8   8   2       54.51       58.35     10.25 o
  -7   8   2       87.79       88.75      4.61 o
  -6   8   2      151.99      152.77     13.37 o
  -5   8   2       20.82       28.22      7.66 o
  -4   8   2       39.68       68.99      6.98 o
  -3   8   2        6.32       16.90      4.99 o
  -2   8   2      563.84      528.33     14.11 o
  -1   8   2      357.85      351.56     15.72 o
   0   8   2       86.04       90.77      4.52 o
   1   8   2       88.41       91.58      6.25 o
   2   8   2      272.01      255.53      7.92 o
   3   8   2       11.04       16.06      5.41 o
   4   8   2      220.26      218.66      9.57 o
   5   8   2        6.49       19.40      7.05 o
   6   8   2       31.30       36.74      7.12 o
   7   8   2       82.21       96.04      7.98 o
   8   8   2       88.10      103.57     10.65 o
   9   8   2        4.55       14.50     10.42 o
  10   8   2       20.84       23.55     12.46 o
  11   8   2       84.19       91.37      6.27 o
  12   8   2        2.16       11.19      4.88 o
 -11   9   2       12.15       14.49      2.81 o
 -10   9   2       15.77       18.41     12.12 o
  -9   9   2        4.24       17.48      8.14 o
  -8   9   2        0.04        5.09      2.72 o
  -7   9   2      100.50      100.01      6.63 o
  -6   9   2       10.97       21.37      6.79 o
  -5   9   2      331.89      333.02     13.33 o
  -4   9   2        3.95        6.18     15.72 o
  -3   9   2      663.55      661.80     27.13 o
  -2   9   2       33.72       30.22      0.32 o
  -1   9   2      305.18      347.24     11.95 o
   0   9   2        0.98        5.77      7.28 o
   1   9   2      393.21      371.00     18.22 o
   2   9   2       95.01       94.74      6.79 o
   3   9   2        7.82       12.79      2.68 o
   4   9   2       14.82       23.79      6.11 o
   5   9   2       45.98       62.78      5.63 o
   6   9   2        0.06        1.81      7.10 o
   7   9   2      440.04      407.89     10.35 o
   8   9   2        4.75       11.41      4.15 o
   9   9   2        1.24       11.29      7.62 o
  10   9   2        4.41       11.02      4.04 o
  -9  10   2      153.96      144.01      8.80 o
  -8  10   2        2.16        2.23      1.81 o
  -7  10   2        0.18        2.36      4.68 o
  -6  10   2       52.09       55.39      3.37 o
  -5  10   2        0.18        1.37      2.60 o
  -4  10   2       57.79       56.37      5.53 o
  -3  10   2      127.12      137.71      9.16 o
  -2  10   2        0.14        1.27      1.33 o
  -1  10   2       71.22       76.40      4.81 o
   0  10   2        7.41        9.14      4.84 o
   1  10   2      130.78      128.65      3.18 o
   2  10   2        0.19        4.42      4.23 o
   3  10   2       40.95       35.99      6.64 o
   4  10   2        4.00        7.67      3.45 o
   5  10   2       53.16       59.13      6.96 o
   6  10   2       35.13       31.30      3.22 o
   7  10   2      156.40      159.86     15.82 o
   8  10   2       18.62       25.54      4.96 o
  -6  11   2        2.17        6.62      4.17 o
  -5  11   2       91.26      101.11      8.26 o
  -4  11   2       39.26       44.33      8.63 o
  -3  11   2      219.69      213.40      5.61 o
  -2  11   2       62.03       68.06     10.17 o
  -1  11   2        6.41       11.05      2.37 o
   0  11   2        1.07       10.19      6.92 o
   1  11   2       77.18       75.14      4.94 o
   2  11   2       18.68       25.68      4.72 o
   3  11   2      164.41      163.33     18.30 o
   4  11   2        4.91        6.57      2.99 o
   5  11   2       17.52       27.61     10.62 o
 -17   0   3       16.50       20.91     13.79 o
 -15   0   3        2.30        7.37      3.72 o
 -13   0   3        0.82       13.22     10.36 o
 -11   0   3      143.43      149.76      2.27 o
  -9   0   3      278.20      293.08      7.29 o
  -7   0   3        9.97       38.02     13.37 o
  -5   0   3     4691.47     4638.61     60.81 o
  -3   0   3     2053.23     2014.07      6.61 o
  -1   0   3     3800.63     3769.83      8.07 o
   1   0   3     6034.27     5957.01     13.31 o
   3   0   3     3277.44     3189.64     17.69 o
   5   0   3     2294.51     2368.27     21.89 o
   7   0   3     3016.89     2894.02     17.21 o
   9   0   3       24.72       26.05      4.33 o
  11   0   3       62.74       83.91     12.15 o
  13   0   3      132.97      138.92     19.81 o
  15   0   3      273.66      320.12     39.67 o
 -17   1   3        0.16        3.59     21.62 o
 -16   1   3        0.52        0.75      2.74 o
 -15   1   3       47.28       52.17      2.39 o
 -14   1   3       79.30       80.66      3.88 o
 -13   1   3      881.49      873.10     20.01 o
 -12   1   3       55.78       56.88      1.54 o
 -11   1   3      174.55      173.21      1.30 o
 -10   1   3       44.82       41.34      1.52 o
  -9   1   3       45.15       51.34      4.11 o
  -8   1   3      641.34      686.15     24.26 o
  -7   1   3     4172.76     4042.83     25.84 o
  -6   1   3     1036.59     1092.25     16.70 o
  -5   1   3     1282.00     1286.23     28.90 o
  -4   1   3      492.98      483.57      7.66 o
  -3   1   3    30091.90    29449.41     66.22 o
  -2   1   3     3809.87     3704.76     22.04 o
  -1   1   3      497.11      487.19      7.05 o
   0   1   3     2737.22     2719.60     28.54 o
   1   1   3     2817.54     2805.06     23.15 o
   2   1   3      921.57     1031.07      7.53 o
   3   1   3       82.49      212.81     10.94 o
   4   1   3     6467.84     6542.87     46.68 o
   5   1   3       77.82       83.06      2.27 o
   6   1   3       92.97      119.99      7.53 o
   7   1   3     2019.48     1981.62     17.85 o
   8   1   3       85.37       84.86      4.94 o
   9   1   3      463.26      459.53      4.80 o
  10   1   3       17.13       17.45      1.62 o
  11   1   3     1125.71     1118.72      8.94 o
  12   1   3       35.07       37.86      3.54 o
  13   1   3       54.44       60.19     10.36 o
  14   1   3       74.01       70.49      6.46 o
  15   1   3        0.88        8.16      7.53 o
  16   1   3        2.55       16.13     11.45 o
 -17   2   3       19.64       29.05     10.38 o
 -16   2   3      158.72      144.97     13.44 o
 -15   2   3       77.76       87.47      9.02 o
 -14   2   3        2.88       15.52      7.15 o
 -13   2   3       16.28       20.74      3.43 o
 -12   2   3      629.83      606.45     14.01 o
 -11   2   3     1660.14     1597.52      7.11 o
 -10   2   3      364.26      379.57     13.17 o
  -9   2   3      740.99      715.26     29.55 o
  -8   2   3      197.93      197.70     11.71 o
  -7   2   3     1152.00     1155.07     29.57 o
  -6   2   3       11.63       18.79      4.36 o
  -5   2   3      102.56      136.98      5.42 o
  -4   2   3       32.76       34.05      1.99 o
  -3   2   3    12087.05    11838.14     59.57 o
  -2   2   3      245.79      297.66     16.76 o
  -1   2   3     8865.67     8763.41     77.14 o
   0   2   3     2879.65     2833.03     23.35 o
   1   2   3      128.04      178.07     33.57 o
   2   2   3      113.01      144.90      5.76 o
   3   2   3      859.41      865.05      5.72 o
   4   2   3      128.52      129.43      4.63 o
   5   2   3        0.34       11.71      4.65 o
   6   2   3      717.76      795.64     10.94 o
   7   2   3     3404.35     3341.10     12.49 o
   8   2   3      762.07      733.95     14.05 o
   9   2   3        0.21        1.89      1.85 o
  10   2   3        1.16        3.25      1.28 o
  11   2   3       74.41       74.73      3.02 o
  12   2   3      162.33      164.23      6.55 o
  13   2   3       70.63       77.01      6.99 o
  14   2   3       90.19      101.29     15.02 o
  15   2   3        0.06        8.27     17.62 o
  16   2   3       52.17       50.47      4.00 o
 -17   3   3       11.89       12.42      8.69 o
 -16   3   3       15.67       15.62      4.65 o
 -15   3   3      214.04      203.13      6.52 o
 -14   3   3       13.16       15.48      9.13 o
 -13   3   3      109.92      105.39      9.72 o
 -12   3   3       45.54       52.59      8.39 o
 -11   3   3      199.08      202.50      8.88 o
 -10   3   3      187.86      185.86      7.51 o
  -9   3   3      537.95      538.57      7.17 o
  -8   3   3       40.40       54.51     10.42 o
  -7   3   3      663.59      682.44     10.97 o
  -6   3   3       43.02       68.88      6.69 o
  -5   3   3       61.71       61.89      5.27 o
  -4   3   3      117.30      132.47      6.28 o
  -3   3   3      778.99      776.24     11.11 o
  -2   3   3       13.74       30.58      5.50 o
  -1   3   3     5066.19     4938.24      4.83 o
   0   3   3      696.62      703.70      3.56 o
   1   3   3      981.05      952.64     12.48 o
   2   3   3       17.47       24.87      9.53 o
   3   3   3      675.25      679.81     31.08 o
   4   3   3       52.38       89.74     18.43 o
   5   3   3      745.22      760.70     12.58 o
   6   3   3      412.91      504.99     23.97 o
   7   3   3       52.87       63.74      6.31 o
   8   3   3     3544.68     3405.08     32.14 o
   9   3   3      741.30      698.39      6.25 o
  10   3   3      162.33      170.63     12.14 o
  11   3   3        7.94       14.30      3.59 o
  12   3   3       48.09       56.15     14.88 o
  13   3   3       28.76       31.59      3.13 o
  14   3   3        0.78       10.34      7.42 o
  15   3   3        0.13        1.11      4.42 o
  16   3   3       95.30       84.05      3.20 o
 -16   4   3       39.44       35.65      3.20 o
 -15   4   3      114.96      124.86     13.31 o
 -14   4   3      225.15      227.71      6.84 o
 -13   4   3      227.69      244.87     19.42 o
 -12   4   3       21.62       28.75     12.29 o
 -11   4   3      619.11      593.02      8.43 o
 -10   4   3       27.70       32.20      5.61 o
  -9   4   3       48.75       55.01     14.23 o
  -8   4   3      807.10      782.97      6.86 o
  -7   4   3       89.79       91.44     11.31 o
  -6   4   3       50.43       65.93      6.27 o
  -5   4   3     1020.15      999.63      4.47 o
  -4   4   3     1205.46     1287.50      9.47 o
  -3   4   3      316.53      332.11     17.46 o
  -2   4   3     4264.73     4200.17     13.83 o
  -1   4   3      573.84      578.14      6.63 o
   0   4   3      761.91      786.29      6.68 o
   1   4   3     1029.37     1026.73     31.54 o
   2   4   3       13.05       21.49      4.28 o
   3   4   3      265.89      254.63     10.91 o
   4   4   3     1087.50     1069.96      5.41 o
   5   4   3     1276.77     1215.69     34.79 o
   6   4   3        0.07        2.65      1.45 o
   7   4   3       66.97       71.01      9.95 o
   8   4   3      721.77      695.11      9.23 o
   9   4   3     1176.13     1163.73     39.38 o
  10   4   3      292.10      272.74      9.42 o
  11   4   3        1.47        8.04      6.50 o
  12   4   3       24.25       29.15      6.43 o
  13   4   3        0.56        5.16     15.19 o
  14   4   3        0.57        9.72     19.90 o
  15   4   3       11.85       16.39     22.96 o
 -16   5   3        0.25       11.17     12.34 o
 -15   5   3        0.02        1.73      7.97 o
 -14   5   3        5.36       14.59     13.29 o
 -13   5   3        1.57        6.43      5.32 o
 -12   5   3      293.77      281.57     24.57 o
 -11   5   3      118.89      111.19     17.64 o
 -10   5   3      108.44      126.19     10.27 o
  -9   5   3       88.10      102.87     11.00 o
  -8   5   3      972.40      993.09     15.67 o
  -7   5   3       50.78       57.30     14.67 o
  -6   5   3       19.94       20.51      3.13 o
  -5   5   3      171.65      171.67     18.56 o
  -4   5   3      676.54      675.84     10.18 o
  -3   5   3      826.93      916.12     15.21 o
  -2   5   3     1454.64     1449.24     42.64 o
  -1   5   3     9547.48     9651.34    117.50 o
   0   5   3       40.93       88.96     12.28 o
   1   5   3      237.38      241.79     13.62 o
   2   5   3       25.98       55.52      7.52 o
   3   5   3      202.80      225.17     11.98 o
   4   5   3      267.45      273.79      8.26 o
   5   5   3      161.05      164.41      7.33 o
   6   5   3      111.83      120.25     12.57 o
   7   5   3      727.98      698.25      7.61 o
   8   5   3     1104.09     1088.40     16.87 o
   9   5   3     1061.39     1114.99     15.06 o
  10   5   3      247.37      263.55      8.94 o
  11   5   3      377.05      374.62      7.37 o
  12   5   3      357.99      351.38     11.36 o
  13   5   3        0.36        8.06      3.79 o
  14   5   3      102.67      103.96      4.73 o
  15   5   3       18.63       23.41      5.59 o
 -15   6   3        0.31        3.45      2.84 o
 -14   6   3        0.69        7.33     13.61 o
 -13   6   3      139.22      137.29      6.79 o
 -12   6   3       15.34       20.72      7.79 o
 -11   6   3      542.80      509.50     15.08 o
 -10   6   3       37.15       37.58      8.37 o
  -9   6   3       69.10       78.83      3.78 o
  -8   6   3      371.87      376.71      5.83 o
  -7   6   3       50.00       75.56      9.35 o
  -6   6   3      230.59      217.25     10.76 o
  -5   6   3     1082.33     1100.43     11.50 o
  -4   6   3      131.08      131.24      7.43 o
  -3   6   3       24.43       42.54     12.55 o
  -2   6   3     3499.54     3517.63     15.75 o
  -1   6   3     1063.25     1000.23      9.01 o
   0   6   3      261.82      263.98      7.20 o
   1   6   3      160.90      163.00      6.81 o
   2   6   3       35.13       58.43      5.61 o
   3   6   3     1058.69     1035.51      6.49 o
   4   6   3      792.50      785.51      9.35 o
   5   6   3      381.65      385.09      6.89 o
   6   6   3      203.13      214.79      7.72 o
   7   6   3       15.60       27.58      4.17 o
   8   6   3       17.15       17.55      3.01 o
   9   6   3      684.22      676.53      6.80 o
  10   6   3        3.89       12.26      3.86 o
  11   6   3      498.13      481.19     16.41 o
  12   6   3      158.84      175.10     13.07 o
  13   6   3        1.08       11.16      9.26 o
  14   6   3       12.18       15.29      2.17 o
 -14   7   3       17.59       17.94      3.83 o
 -13   7   3       29.42       35.04      5.42 o
 -12   7   3       22.51       25.88      5.03 o
 -11   7   3       19.07       33.27     13.49 o
 -10   7   3      136.32      151.13      9.01 o
  -9   7   3      931.89      879.77      6.98 o
  -8   7   3       73.11       70.66      6.16 o
  -7   7   3       80.38       90.10      7.96 o
  -6   7   3      130.78      131.02      1.92 o
  -5   7   3       68.21       65.38      3.04 o
  -4   7   3        4.99       14.32      9.57 o
  -3   7   3        1.44        9.59      7.41 o
  -2   7   3       68.35       73.54      3.39 o
  -1   7   3      490.37      486.03      3.88 o
   0   7   3      339.17      328.98     14.89 o
   1   7   3       13.19       22.72      3.36 o
   2   7   3       40.60       67.66      8.54 o
   3   7   3      108.71      122.70      7.67 o
   4   7   3      293.18      281.20     14.70 o
   5   7   3       38.44       41.06      6.06 o
   6   7   3        5.90        6.39      5.35 o
   7   7   3        1.40       16.54     10.20 o
   8   7   3      112.71      110.06      8.08 o
   9   7   3        1.28       17.91     14.52 o
  10   7   3       22.86       30.31      4.62 o
  11   7   3       57.76       63.43      8.33 o
  12   7   3       61.44       64.51      6.28 o
  13   7   3        3.25       15.35     17.87 o
 -13   8   3       23.89       28.11      6.99 o
 -12   8   3       66.72       79.34      8.29 o
 -11   8   3       67.15       99.34     10.24 o
 -10   8   3       12.75       16.22      3.25 o
  -9   8   3       15.15       21.08      7.86 o
  -8   8   3       55.32       53.45      2.77 o
  -7   8   3       11.66       13.62      4.51 o
  -6   8   3       56.53       56.12      2.55 o
  -5   8   3      135.53      132.19      4.77 o
  -4   8   3      174.79      212.46     11.05 o
  -3   8   3      720.22      773.79     13.51 o
  -2   8   3      108.17      103.97      9.29 o
  -1   8   3      320.38      316.60     12.71 o
   0   8   3      199.36      232.74      9.07 o
   1   8   3      440.71      418.20     15.98 o
   2   8   3      574.61      575.98      6.86 o
   3   8   3      302.39      284.58      7.47 o
   4   8   3      276.05      284.60      9.81 o
   5   8   3      432.39      392.21     10.40 o
   6   8   3      205.03      206.46      7.67 o
   7   8   3       47.62       64.51      5.51 o
   8   8   3      154.28      177.56      7.86 o
   9   8   3       15.85       20.29      2.38 o
  10   8   3      300.95      299.85      5.46 o
  11   8   3        1.27       12.81      5.95 o
  12   8   3        0.11        0.36      2.86 o
 -11   9   3       10.15       21.68      8.31 o
 -10   9   3      262.77      243.91      3.30 o
  -9   9   3       10.52       20.89     16.27 o
  -8   9   3       64.19       58.44      1.73 o
  -7   9   3       23.89       27.56     12.24 o
  -6   9   3       12.25       22.06      9.34 o
  -5   9   3      280.16      300.11      9.16 o
  -4   9   3      448.89      427.49      8.43 o
  -3   9   3      296.74      273.14     15.46 o
  -2   9   3      108.74      107.62      3.19 o
  -1   9   3       44.92       50.42      6.74 o
   0   9   3      179.80      177.99      8.11 o
   1   9   3        4.27        4.87      5.89 o
   2   9   3        6.26        7.97      1.94 o
   3   9   3       13.09       16.53      1.47 o
   4   9   3        2.84        6.33      7.02 o
   5   9   3        1.07        4.82      2.19 o
   6   9   3      545.66      500.40      6.92 o
   7   9   3       11.27       17.44      6.56 o
   8   9   3        9.30       18.52      9.18 o
   9   9   3       70.90       70.53      9.46 o
  10   9   3        0.00        3.45     19.06 o
  -9  10   3        7.54       12.51      8.25 o
  -8  10   3       76.64       67.99      4.92 o
  -7  10   3        1.84        6.04     13.78 o
  -6  10   3      146.13      138.89      4.82 o
  -5  10   3        2.74        3.64      3.60 o
  -4  10   3       35.08       36.78      3.20 o
  -3  10   3       54.87       61.96      5.63 o
  -2  10   3       39.06       48.45      7.71 o
  -1  10   3       22.78       30.90      8.63 o
   0  10   3        0.42        1.72      1.60 o
   1  10   3        1.34        6.03      6.81 o
   2  10   3      492.75      468.48      9.88 o
   3  10   3       32.52       34.47      4.66 o
   4  10   3      139.86      136.66      9.17 o
   5  10   3        3.10       10.64      2.15 o
   6  10   3       10.90       16.78     10.56 o
   7  10   3        1.29        3.56      4.45 o
   8  10   3       14.44       28.38      7.23 o
  -6  11   3        0.27        7.38     11.41 o
  -5  11   3      133.17      112.12     12.97 o
  -4  11   3        3.50        4.90      4.30 o
  -3  11   3      128.81      120.74      6.05 o
  -2  11   3       53.86       51.97      5.54 o
  -1  11   3       13.72       15.09      4.59 o
   0  11   3      124.94      119.47      8.04 o
   1  11   3        0.75        5.09      4.45 o
   2  11   3        0.02        1.08      1.23 o
   3  11   3      159.79      143.63     15.73 o
   4  11   3        2.99       15.78      9.54 o
   5  11   3       61.21       60.75      6.27 o
 -16   0   4        0.03        6.15     17.78 o
 -14   0   4      190.57      184.26     12.66 o
 -12   0   4     1604.85     1602.46     18.60 o
 -10   0   4     1533.04     1554.76     12.91 o
  -8   0   4     1890.75     1860.01     60.23 o
  -6   0   4       54.97       78.12      9.57 o
  -4   0   4     2024.54     1961.84     29.94 o
  -2   0   4     7987.76     8417.20     32.53 o
   2   0   4       80.39       82.82     15.86 o
   4   0   4      269.48      279.83     10.85 o
   6   0   4        2.29        2.37      2.71 o
   8   0   4      635.85      650.14      2.62 o
  10   0   4        0.63       23.05     18.64 o
  12   0   4       53.53       57.24     19.74 o
  14   0   4      157.12      151.03      9.52 o
  16   0   4       65.99       72.90     10.59 o
 -17   1   4       13.89       21.71     16.95 o
 -16   1   4       28.92       32.99     20.20 o
 -15   1   4       22.03       26.02      6.63 o
 -14   1   4      134.59      132.63     14.33 o
 -13   1   4      241.10      233.86     10.86 o
 -12   1   4      433.01      411.24      8.00 o
 -11   1   4      509.57      563.15     15.35 o
 -10   1   4      912.13      907.22      8.77 o
  -9   1   4        0.01        2.86      2.39 o
  -8   1   4      139.82      151.01      6.06 o
  -7   1   4      740.87      798.63     28.83 o
  -6   1   4      251.29      250.57      3.71 o
  -5   1   4     2904.54     2827.48     13.85 o
  -4   1   4     1167.19     1173.59      8.52 o
  -3   1   4      710.81      684.42      8.47 o
  -2   1   4     4171.71     4014.84     10.95 o
  -1   1   4      250.42      274.41      5.28 o
   0   1   4      242.00      247.04      8.20 o
   1   1   4     1290.30     1277.26     39.15 o
   2   1   4      637.98      632.21      2.84 o
   3   1   4      224.75      241.08      6.64 o
   4   1   4     2030.71     2004.18     30.99 o
   5   1   4     1265.07     1209.38     48.49 o
   6   1   4       81.64       85.04      6.03 o
   7   1   4       54.36       95.66      9.62 o
   8   1   4      225.89      225.50      9.00 o
   9   1   4      284.22      284.94      5.34 o
  10   1   4        2.41        4.43      0.90 o
  11   1   4       47.46       48.83      3.25 o
  12   1   4      974.38      931.38     11.71 o
  13   1   4       59.96       58.37      6.91 o
  14   1   4        7.47        9.23      3.84 o
  15   1   4        0.38       17.13     29.26 o
  16   1   4       23.15       27.36      6.01 o
 -17   2   4        1.87       10.24     15.08 o
 -16   2   4       62.83       68.25     10.58 o
 -15   2   4      107.66      111.65      7.10 o
 -14   2   4       27.59       31.70      1.97 o
 -13   2   4       51.51       53.94      5.52 o
 -12   2   4      207.33      193.82      2.10 o
 -11   2   4      353.50      354.38     12.79 o
 -10   2   4       14.87       31.06     13.74 o
  -9   2   4      262.94      257.76      8.94 o
  -8   2   4      425.79      410.88      0.90 o
  -7   2   4      391.54      398.81      9.92 o
  -6   2   4      661.20      667.73     12.64 o
  -5   2   4      858.12      858.69      7.05 o
  -4   2   4     1418.72     1402.28     14.17 o
  -3   2   4     1448.79     1422.20     12.11 o
  -2   2   4      754.77      785.39     20.56 o
  -1   2   4      545.59      604.55     15.82 o
   0   2   4     5400.38     5342.05     19.04 o
   1   2   4     1847.62     1854.16     30.90 o
   2   2   4      520.74      509.00     13.45 o
   3   2   4     1344.29     1442.59     10.49 o
   4   2   4      354.19      338.26     30.54 o
   5   2   4     2297.67     2252.97     35.75 o
   6   2   4     4818.84     4645.48     27.02 o
   7   2   4      407.40      412.54      5.39 o
   8   2   4     3491.63     3333.35     34.31 o
   9   2   4      684.50      655.71      6.91 o
  10   2   4      215.97      228.08      9.38 o
  11   2   4        3.11        6.48      2.10 o
  12   2   4        0.46        2.39      2.58 o
  13   2   4      107.64      112.89     12.79 o
  14   2   4       38.21       35.71      1.56 o
  15   2   4        7.35        8.14      8.41 o
  16   2   4      160.16      177.33     17.25 o
 -17   3   4        3.72       12.61      9.59 o
 -16   3   4        3.11       15.76      8.60 o
 -15   3   4       69.98       71.25      4.40 o
 -14   3   4       10.88       13.25      6.46 o
 -13   3   4       14.13       19.10      3.69 o
 -12   3   4      275.77      270.88      6.85 o
 -11   3   4      678.74      628.43      3.96 o
 -10   3   4      607.52      603.25     13.52 o
  -9   3   4      196.19      217.14      8.87 o
  -8   3   4       38.03       39.59     11.87 o
  -7   3   4      483.79      465.17     11.97 o
  -6   3   4     1415.59     1383.71     27.99 o
  -5   3   4        2.71        5.45      1.29 o
  -4   3   4     1153.04     1185.26      6.88 o
  -3   3   4     1700.04     1708.72     16.74 o
  -2   3   4     1189.76     1187.33      7.61 o
  -1   3   4      470.14      457.79     12.61 o
   0   3   4     2270.00     2297.14     19.85 o
   1   3   4     3104.96     3122.97     10.70 o
   2   3   4      436.04      497.24     21.90 o
   3   3   4     1549.54     1506.36     21.61 o
   4   3   4      931.16      972.63     19.83 o
   5   3   4     3217.38     3149.99     25.67 o
   6   3   4      265.23      280.08      7.33 o
   7   3   4     2200.89     2144.27     22.24 o
   8   3   4        3.68       10.65      2.94 o
   9   3   4      694.00      710.41      7.24 o
  10   3   4      830.93      930.83     14.54 o
  11   3   4      587.19      629.45     13.02 o
  12   3   4       39.47       40.07      1.67 o
  13   3   4       11.27       11.68      3.99 o
  14   3   4        0.55        4.41      7.92 o
  15   3   4      132.54      141.38     12.80 o
  16   3   4       47.16       45.27      8.22 o
 -16   4   4        9.11       17.23      9.31 o
 -15   4   4       43.48       42.08      4.08 o
 -14   4   4      397.25      411.50     17.72 o
 -13   4   4       34.23       38.40      3.25 o
 -12   4   4      511.35      468.85      7.40 o
 -11   4   4        9.00       20.50     15.20 o
 -10   4   4      122.87      125.57      7.07 o
  -9   4   4        2.48       32.08     12.16 o
  -8   4   4       26.02       38.72     12.02 o
  -7   4   4       66.70       77.15      8.43 o
  -6   4   4      590.38      600.62      5.99 o
  -5   4   4       94.30      108.03     11.85 o
  -4   4   4       48.32       47.54      1.43 o
  -3   4   4      346.55      325.93      2.08 o
  -2   4   4     1417.49     1468.44     26.55 o
  -1   4   4      520.69      531.80      8.98 o
   0   4   4      357.25      374.02      7.31 o
   1   4   4      333.89      318.01      6.72 o
   2   4   4     2515.29     2548.31     14.00 o
   3   4   4      189.27      191.12     10.52 o
   4   4   4      992.91     1114.76     13.52 o
   5   4   4      371.31      400.84     10.56 o
   6   4   4      158.00      163.02      3.26 o
   7   4   4      106.70      114.86      2.78 o
   8   4   4      237.43      217.59      8.65 o
   9   4   4      394.96      410.79      7.85 o
  10   4   4        4.98       14.48      2.89 o
  11   4   4      519.65      478.98      4.66 o
  12   4   4        1.34       11.71     16.50 o
  13   4   4        0.03        8.10     11.40 o
  14   4   4       48.80       48.78      6.62 o
  15   4   4      211.99      248.04     21.75 o
 -16   5   4        0.54        6.30      4.91 o
 -15   5   4        9.83       23.98     15.45 o
 -14   5   4        8.18        8.72      3.68 o
 -13   5   4       90.33       86.54      6.56 o
 -12   5   4       29.90       29.33      5.72 o
 -11   5   4      851.77      823.03     24.51 o
 -10   5   4       42.89       51.95     10.66 o
  -9   5   4      242.15      256.73     12.36 o
  -8   5   4      370.59      360.40      8.05 o
  -7   5   4        0.45       12.50      7.46 o
  -6   5   4      861.80      868.21     10.29 o
  -5   5   4       30.25       35.85      4.37 o
  -4   5   4     1194.24     1314.92     15.95 o
  -3   5   4     1419.37     1415.31     10.59 o
  -2   5   4      341.48      353.15      8.64 o
  -1   5   4       16.25       19.66      1.84 o
   0   5   4      211.95      205.56      3.34 o
   1   5   4     1363.31     1458.11      9.46 o
   2   5   4      945.88      913.38     20.33 o
   3   5   4      729.93      700.50     31.74 o
   4   5   4        7.89       21.65      6.74 o
   5   5   4      154.35      155.19      8.75 o
   6   5   4     1159.86     1136.07      7.36 o
   7   5   4       38.57       39.12      3.96 o
   8   5   4      197.11      200.08      5.22 o
   9   5   4      351.80      341.52     15.63 o
  10   5   4      194.05      216.92     17.05 o
  11   5   4       38.19       51.65     14.32 o
  12   5   4       68.02       83.38      8.86 o
  13   5   4       69.64       70.95     12.18 o
  14   5   4       48.79       59.76     10.76 o
 -15   6   4       34.17       42.07     10.37 o
 -14   6   4        4.99       10.26      5.25 o
 -13   6   4        2.19        8.46      4.01 o
 -12   6   4      151.12      171.71     11.37 o
 -11   6   4       79.27       70.93     10.78 o
 -10   6   4      112.61      114.31      2.94 o
  -9   6   4        3.98        5.08      2.80 o
  -8   6   4      581.02      560.35      7.52 o
  -7   6   4        2.07        8.30      3.63 o
  -6   6   4       14.62       20.04      5.32 o
  -5   6   4      575.18      535.58      3.32 o
  -4   6   4     1736.38     1654.20     61.00 o
  -3   6   4     1226.57     1268.97     16.34 o
  -2   6   4       66.71       67.07      3.45 o
  -1   6   4      468.52      433.82     10.60 o
   0   6   4       91.78      102.33      9.98 o
   1   6   4      491.54      507.79     14.57 o
   2   6   4      339.94      340.50     13.32 o
   3   6   4        0.88       10.39     13.32 o
   4   6   4      209.84      218.41      9.57 o
   5   6   4      297.34      295.32     12.04 o
   6   6   4     2023.25     1922.31      8.14 o
   7   6   4      680.08      640.52     14.99 o
   8   6   4       68.94       77.68      7.74 o
   9   6   4       29.66       38.22     10.34 o
  10   6   4       21.62       29.10     11.15 o
  11   6   4       70.63       75.18      8.13 o
  12   6   4      116.77      110.94      5.41 o
  13   6   4      140.09      126.74      2.89 o
  14   6   4       28.72       32.72      6.48 o
 -14   7   4        0.01        3.25      1.97 o
 -13   7   4        0.54       13.79     15.45 o
 -12   7   4        2.68        8.81     14.36 o
 -11   7   4        1.74        7.49      2.98 o
 -10   7   4       12.97       16.73      4.91 o
  -9   7   4       57.05       66.94      9.34 o
  -8   7   4       38.63       37.91      7.19 o
  -7   7   4       86.08       81.88      3.59 o
  -6   7   4        1.32        4.87      4.09 o
  -5   7   4      241.76      239.53     15.04 o
  -4   7   4       18.45       43.42      5.71 o
  -3   7   4       30.25       32.04      2.91 o
  -2   7   4       44.10       44.84      3.64 o
  -1   7   4      472.83      465.45      8.48 o
   0   7   4      102.32      108.20      2.44 o
   1   7   4      380.59      373.87      8.80 o
   2   7   4      568.40      554.06      7.03 o
   3   7   4       84.17       83.51      5.50 o
   4   7   4        0.64        4.06      3.14 o
   5   7   4      371.50      360.13      6.49 o
   6   7   4      612.59      587.62     10.18 o
   7   7   4      456.12      470.98     10.65 o
   8   7   4       74.93       88.30      7.59 o
   9   7   4       84.38       75.60      1.96 o
  10   7   4      133.74      126.38      6.51 o
  11   7   4        0.69        3.75      1.86 o
  12   7   4       42.87       50.22      6.66 o
  13   7   4      117.43      107.42      7.43 o
 -13   8   4      114.87      110.34      2.26 o
 -12   8   4       89.48       82.72      6.35 o
 -11   8   4       64.01       71.17      7.28 o
 -10   8   4       26.89       32.56      5.05 o
  -9   8   4       16.21       24.79     15.80 o
  -8   8   4        3.08       11.03     10.48 o
  -7   8   4      276.04      273.38     11.46 o
  -6   8   4      128.48      131.47      7.00 o
  -5   8   4      114.93      116.30      4.08 o
  -4   8   4      358.74      371.87      6.18 o
  -3   8   4      582.83      640.10     14.36 o
  -2   8   4       22.26       31.49      8.40 o
  -1   8   4       76.75       73.47      3.08 o
   0   8   4      116.46      118.05      3.50 o
   1   8   4      283.23      300.91     11.60 o
   2   8   4       55.96       61.11      3.48 o
   3   8   4       10.84       13.22      3.82 o
   4   8   4      500.08      484.20      7.12 o
   5   8   4        9.40       16.75      5.35 o
   6   8   4       64.44       62.64      1.41 o
   7   8   4       74.09       73.72      3.38 o
   8   8   4        2.36       16.16     13.04 o
   9   8   4       27.42       23.69      4.30 o
  10   8   4        1.23        1.57      4.79 o
  11   8   4      163.01      162.03      8.72 o
 -11   9   4        4.47        7.66      4.59 o
 -10   9   4       15.06       16.67      3.32 o
  -9   9   4      206.56      186.81      4.69 o
  -8   9   4       12.74       19.76      5.01 o
  -7   9   4        0.05        1.83      3.02 o
  -6   9   4       12.31       13.89      3.02 o
  -5   9   4       64.41       74.11      6.29 o
  -4   9   4        3.30       16.79      7.00 o
  -3   9   4       19.96       20.87      3.34 o
  -2   9   4        7.87        8.60      1.74 o
  -1   9   4      512.30      487.27      7.92 o
   0   9   4        4.72        8.38      1.79 o
   1   9   4       72.70       72.72      4.06 o
   2   9   4        3.95       19.49     10.25 o
   3   9   4      149.17      160.11     10.06 o
   4   9   4      103.44      107.13      4.50 o
   5   9   4       31.73       34.63      4.74 o
   6   9   4       78.18       77.09     10.28 o
   7   9   4       21.75       27.79      8.46 o
   8   9   4       15.60       14.45      7.88 o
   9   9   4       33.61       38.09      7.00 o
  10   9   4        5.09       14.14      7.69 o
  -9  10   4        6.55       14.90      7.42 o
  -8  10   4       11.02       14.98      5.24 o
  -7  10   4       72.59       72.61      6.89 o
  -6  10   4        0.60        1.19      1.27 o
  -5  10   4       14.25       16.01      5.11 o
  -4  10   4       63.27       83.23      7.93 o
  -3  10   4      170.59      180.75      7.24 o
  -2  10   4        0.16        2.77      2.18 o
  -1  10   4       46.99       48.45      3.40 o
   0  10   4        0.50        3.24      7.73 o
   1  10   4       20.37       26.26      3.16 o
   2  10   4       59.00       55.29      6.95 o
   3  10   4      220.18      214.43      4.92 o
   4  10   4      107.34      110.45      8.64 o
   5  10   4       26.77       34.97     11.22 o
   6  10   4       35.07       29.49      2.29 o
   7  10   4        7.89       14.77     10.77 o
   8  10   4       28.49       31.34      3.61 o
  -6  11   4       10.74       14.31      1.97 o
  -5  11   4      181.70      185.13      6.09 o
  -4  11   4       26.22       29.35      8.82 o
  -3  11   4      117.76      122.83     11.57 o
  -2  11   4        0.61        6.94      2.30 o
  -1  11   4       22.23       26.23      2.40 o
   0  11   4       56.42       59.18      5.59 o
   1  11   4       42.66       48.85      7.03 o
   2  11   4        0.89       16.53     10.84 o
   3  11   4        1.32       10.57      3.68 o
   4  11   4       11.73       11.43      3.62 o
   5  11   4        0.22        6.80     12.22 o
 -17   0   5        0.87       16.99     32.91 o
 -15   0   5        1.97       12.31     36.06 o
 -13   0   5       38.03       44.43     10.76 o
 -11   0   5      434.31      436.10      8.59 o
  -9   0   5      565.35      552.80     17.19 o
  -7   0   5      168.37      185.29      5.21 o
  -5   0   5     1401.39     1412.03      9.46 o
  -3   0   5    14012.84    13561.49     65.62 o
  -1   0   5     3392.31     3443.02     12.05 o
   1   0   5      842.98      860.88      6.32 o
   3   0   5       15.72       35.34      6.19 o
   5   0   5     1106.70     1103.82      9.75 o
   7   0   5       24.14       26.63      8.02 o
   9   0   5     3652.29     3611.02     47.23 o
  11   0   5      462.11      434.14      5.70 o
  13   0   5       40.31       51.06     16.38 o
  15   0   5        0.39        5.30     16.18 o
 -17   1   5       64.04       66.03      8.78 o
 -16   1   5       72.74       85.87     23.90 o
 -15   1   5       85.88       98.89     26.10 o
 -14   1   5       93.76      104.92     11.23 o
 -13   1   5       13.27       57.61     10.69 o
 -12   1   5       16.70       20.76      1.58 o
 -11   1   5      420.82      412.95      7.11 o
 -10   1   5       54.95       75.90      5.61 o
  -9   1   5       30.44       39.65      4.03 o
  -8   1   5      122.16      120.81      5.03 o
  -7   1   5      720.41      776.35     28.06 o
  -6   1   5      338.39      339.13     10.18 o
  -5   1   5      269.85      256.46      4.22 o
  -4   1   5      875.49      935.67     16.64 o
  -3   1   5      995.05     1000.90     10.06 o
  -2   1   5      210.62      220.04      7.23 o
  -1   1   5     1158.00     1122.77      9.83 o
   0   1   5      483.34      563.71     22.87 o
   1   1   5      666.11      677.56      4.81 o
   2   1   5        6.61        7.17      1.06 o
   3   1   5      461.88      471.70     36.26 o
   4   1   5     1125.41     1099.78     37.12 o
   5   1   5     1190.92     1187.71     22.85 o
   6   1   5      359.29      443.53     34.43 o
   7   1   5      147.15      169.60      7.96 o
   8   1   5      411.00      455.66     13.87 o
   9   1   5        0.79        6.24      3.33 o
  10   1   5        9.33       15.08      6.81 o
  11   1   5      124.09      125.27      5.26 o
  12   1   5      298.46      293.84     13.20 o
  13   1   5      246.02      244.15      3.35 o
  14   1   5        9.53       18.48      8.59 o
  15   1   5      172.32      174.58     31.75 o
  16   1   5       12.63       19.75      8.09 o
 -17   2   5       37.60       45.42      8.35 o
 -16   2   5        0.01        0.24      0.84 o
 -15   2   5       16.46       24.72      3.58 o
 -14   2   5      353.37      353.38      9.25 o
 -13   2   5       23.68       32.14      6.06 o
 -12   2   5       86.53      117.37     17.02 o
 -11   2   5      458.72      466.45     11.36 o
 -10   2   5       52.84       84.52      5.80 o
  -9   2   5      633.75      616.32     12.00 o
  -8   2   5     1389.68     1319.05     30.46 o
  -7   2   5     6528.96     6290.99     24.96 o
  -6   2   5      136.52      159.73      9.06 o
  -5   2   5      159.73      183.20     10.40 o
  -4   2   5     2091.36     2024.70     15.72 o
  -3   2   5     1397.72     1416.66     16.01 o
  -2   2   5      673.34      734.24     12.29 o
  -1   2   5      364.25      386.42     26.23 o
   0   2   5     4950.02     4784.96      7.09 o
   1   2   5      573.46      566.77      1.50 o
   2   2   5     2528.89     2484.66     12.33 o
   3   2   5     1354.75     1350.86     27.87 o
   4   2   5      553.88      644.56      9.86 o
   5   2   5      537.68      557.54     25.63 o
   6   2   5      539.88      532.07      5.57 o
   7   2   5      816.88      865.53     30.19 o
   8   2   5      422.19      423.51     10.63 o
   9   2   5      645.13      655.89     11.59 o
  10   2   5      279.72      261.56      4.72 o
  11   2   5        9.23       17.43      8.20 o
  12   2   5        8.68       10.35      2.84 o
  13   2   5       15.08       23.22     11.15 o
  14   2   5      139.79      159.98     24.69 o
  15   2   5        6.38       16.24     12.40 o
  16   2   5       34.71       42.61      7.04 o
 -17   3   5        9.80       13.83      5.61 o
 -16   3   5       19.85       25.76      7.75 o
 -15   3   5       22.86       24.65      8.31 o
 -14   3   5       30.10       30.24      5.51 o
 -13   3   5      225.15      220.10      9.58 o
 -12   3   5      117.58      109.34     13.34 o
 -11   3   5      604.98      619.68     11.33 o
 -10   3   5      348.68      367.17     10.49 o
  -9   3   5      348.35      346.36      7.61 o
  -8   3   5        0.15       13.18      8.28 o
  -7   3   5      180.31      202.56      6.94 o
  -6   3   5      650.10      666.35      7.46 o
  -5   3   5        0.40        6.09      5.60 o
  -4   3   5      238.16      240.24      6.69 o
  -3   3   5      706.27      707.84      4.08 o
  -2   3   5      899.28      914.49      4.54 o
  -1   3   5      286.86      290.25      5.67 o
   0   3   5     1774.20     1788.07     21.73 o
   1   3   5        5.19       19.70      3.19 o
   2   3   5      253.13      271.64      6.51 o
   3   3   5      307.80      323.04      6.04 o
   4   3   5      622.15      640.51     19.04 o
   5   3   5     2524.94     2442.31      4.62 o
   6   3   5      533.91      548.34     28.27 o
   7   3   5      145.69      170.29     11.60 o
   8   3   5      179.61      173.51      4.02 o
   9   3   5      127.41      115.80     10.86 o
  10   3   5      102.11      122.21      9.98 o
  11   3   5      432.83      433.35     13.18 o
  12   3   5       53.99       59.30      4.28 o
  13   3   5      224.50      209.91      7.61 o
  14   3   5        2.84        3.78      1.31 o
  15   3   5       33.72       37.18      4.36 o
 -16   4   5        4.40        9.74      6.97 o
 -15   4   5      226.28      214.94     13.45 o
 -14   4   5      152.89      160.24      5.69 o
 -13   4   5       23.74       27.56      9.50 o
 -12   4   5       77.30       84.92     12.47 o
 -11   4   5      460.53      439.03     12.02 o
 -10   4   5       71.41       85.12      8.25 o
  -9   4   5      450.56      455.87      9.13 o
  -8   4   5      125.53      129.26      7.09 o
  -7   4   5      409.17      383.00      8.82 o
  -6   4   5     1593.80     1527.72     38.17 o
  -5   4   5      959.99      921.13     30.80 o
  -4   4   5      855.09      875.70     25.94 o
  -3   4   5        0.01        5.30      6.75 o
  -2   4   5       22.98       37.94      5.82 o
  -1   4   5     1078.73     1215.93     18.11 o
   0   4   5     1118.96     1119.47      3.79 o
   1   4   5       17.68       63.01      7.44 o
   2   4   5     1535.53     1535.57     14.40 o
   3   4   5       86.49      103.07      6.64 o
   4   4   5       14.43       54.50      7.31 o
   5   4   5      157.56      200.26     14.83 o
   6   4   5       22.42       24.75      1.91 o
   7   4   5      158.27      158.76      2.56 o
   8   4   5      154.02      154.01      4.41 o
   9   4   5      411.45      429.92     10.08 o
  10   4   5      700.17      739.20     16.20 o
  11   4   5        1.44       10.83      9.85 o
  12   4   5      216.42      211.30     16.26 o
  13   4   5      227.73      245.60     13.33 o
  14   4   5      262.84      266.80     16.51 o
  15   4   5       14.22       21.56      5.48 o
 -16   5   5        2.10        4.50      7.32 o
 -15   5   5        1.17        9.96      5.29 o
 -14   5   5       63.17       69.44      3.21 o
 -13   5   5      162.91      152.69      1.09 o
 -12   5   5       21.82       31.54      9.73 o
 -11   5   5      186.38      182.80     10.54 o
 -10   5   5       27.23       28.66      4.04 o
  -9   5   5       69.03       69.35      7.75 o
  -8   5   5       39.89       41.49      4.22 o
  -7   5   5       29.38       34.08     11.88 o
  -6   5   5       12.23       24.66      8.15 o
  -5   5   5      343.99      328.90      3.58 o
  -4   5   5      283.13      309.81      8.65 o
  -3   5   5       87.50       88.91      4.99 o
  -2   5   5      227.18      224.76      5.45 o
  -1   5   5       54.16       54.06      2.10 o
   0   5   5       29.46       34.61      6.45 o
   1   5   5      370.76      389.52      8.76 o
   2   5   5        1.33        6.32      3.87 o
   3   5   5     1463.06     1408.20     20.11 o
   4   5   5      215.55      221.85      7.81 o
   5   5   5      432.72      424.57     14.24 o
   6   5   5      372.53      383.88      5.90 o
   7   5   5      152.63      149.99      2.83 o
   8   5   5     1300.14     1268.42     39.51 o
   9   5   5      318.40      312.80      8.63 o
  10   5   5        8.10       13.91      7.84 o
  11   5   5        1.39       12.33      5.75 o
  12   5   5       44.35       46.92      3.28 o
  13   5   5      307.20      302.76      7.32 o
  14   5   5      117.05      115.10      5.87 o
 -15   6   5        2.18        9.67      6.05 o
 -14   6   5       24.92       25.47      4.91 o
 -13   6   5        9.40       14.43     10.58 o
 -12   6   5       14.36       15.49      5.46 o
 -11   6   5       14.36       30.41      7.23 o
 -10   6   5       37.73       38.68      6.90 o
  -9   6   5      189.00      181.92      4.83 o
  -8   6   5      814.38      807.91     12.23 o
  -7   6   5      182.64      181.11      4.46 o
  -6   6   5      548.45      547.85      8.29 o
  -5   6   5      332.86      337.41      8.82 o
  -4   6   5        4.79       11.06      3.81 o
  -3   6   5      629.03      618.77     44.96 o
  -2   6   5       84.68      116.01     14.23 o
  -1   6   5       80.28       87.23      6.03 o
   0   6   5      730.84      717.08     13.29 o
   1   6   5      167.62      187.67     12.14 o
   2   6   5     1263.88     1389.39     13.42 o
   3   6   5      202.47      206.93      8.59 o
   4   6   5      112.57      124.07     13.14 o
   5   6   5       45.48       67.06      6.15 o
   6   6   5       30.20       31.78      6.70 o
   7   6   5      720.82      723.85      9.69 o
   8   6   5      288.00      307.50      6.54 o
   9   6   5      105.42      123.65      9.44 o
  10   6   5       30.34       30.60      2.54 o
  11   6   5       29.41       42.01     15.94 o
  12   6   5        8.99        8.94      2.02 o
  13   6   5      165.65      165.77     10.31 o
 -14   7   5        8.90       22.42     10.91 o
 -13   7   5       55.49       65.36     11.57 o
 -12   7   5        0.91        5.96      2.60 o
 -11   7   5       35.73       44.63      7.53 o
 -10   7   5       11.63       13.32      5.42 o
  -9   7   5      166.52      180.86      8.68 o
  -8   7   5       26.29       25.58     13.44 o
  -7   7   5        4.41       12.89      3.38 o
  -6   7   5      310.52      300.52      5.72 o
  -5   7   5     2572.83     2473.13      7.86 o
  -4   7   5      423.40      413.42      6.08 o
  -3   7   5      554.53      526.94      2.09 o
  -2   7   5      616.31      580.28      9.10 o
  -1   7   5      660.71      630.65     11.02 o
   0   7   5        2.94        9.07      4.07 o
   1   7   5        4.13        7.67      2.91 o
   2   7   5      202.47      201.36      3.53 o
   3   7   5      677.71      653.71      7.94 o
   4   7   5     1455.64     1375.92      7.89 o
   5   7   5      220.31      234.69      8.02 o
   6   7   5       23.14       36.68      9.32 o
   7   7   5      428.37      421.41      6.71 o
   8   7   5       35.41       34.25      3.28 o
   9   7   5       40.77       42.98      5.26 o
  10   7   5       42.58       45.44      6.69 o
  11   7   5       32.65       31.10      7.52 o
  12   7   5        9.54       19.01      9.19 o
 -13   8   5        0.52        3.01      5.91 o
 -12   8   5       49.52       52.26     12.40 o
 -11   8   5       29.92       35.50      5.82 o
 -10   8   5        0.21        2.17      2.78 o
  -9   8   5      128.06      124.28     11.81 o
  -8   8   5        2.13       11.19      3.67 o
  -7   8   5      105.53      110.61     10.50 o
  -6   8   5       23.69       22.90      2.46 o
  -5   8   5        4.66       11.71      9.63 o
  -4   8   5       31.69       34.33      3.89 o
  -3   8   5      402.88      368.42     23.72 o
  -2   8   5      763.66      739.96     12.35 o
  -1   8   5     1057.87      978.75     61.64 o
   0   8   5      557.30      542.84      5.46 o
   1   8   5      232.64      223.78     10.85 o
   2   8   5      179.38      184.19      6.26 o
   3   8   5       11.11       24.13      9.65 o
   4   8   5       97.20       90.91      1.76 o
   5   8   5       85.37      101.94     12.47 o
   6   8   5      216.91      239.82      9.30 o
   7   8   5       51.73       53.83      1.56 o
   8   8   5       99.26       99.53      8.10 o
   9   8   5      152.71      137.86     19.20 o
  10   8   5       24.27       38.16     21.47 o
  11   8   5        0.32        7.88     12.75 o
 -11   9   5        3.21       12.76      4.63 o
 -10   9   5       12.21       16.92      5.41 o
  -9   9   5        4.13        5.84      2.33 o
  -8   9   5      205.61      194.25      6.84 o
  -7   9   5       93.26      101.36     13.27 o
  -6   9   5       45.50       53.32      3.91 o
  -5   9   5        9.90       23.50      6.88 o
  -4   9   5      492.42      451.80      2.16 o
  -3   9   5       28.52       23.08      5.09 o
  -2   9   5        1.33        7.76      2.77 o
  -1   9   5      186.80      178.23     12.48 o
   0   9   5       12.19       18.87      3.08 o
   1   9   5       18.22       23.21      5.54 o
   2   9   5      195.83      187.89      4.02 o
   3   9   5       63.19       68.96      3.47 o
   4   9   5       11.07       13.24      1.84 o
   5   9   5       51.79       47.83      1.83 o
   6   9   5       11.55        8.90      2.63 o
   7   9   5        9.48       14.11      4.15 o
   8   9   5       53.49       52.73      5.66 o
   9   9   5       22.51       35.72     13.12 o
  -9  10   5       52.02       52.85      5.28 o
  -8  10   5       77.69       78.49     10.89 o
  -7  10   5        0.18        6.19     11.49 o
  -6  10   5       11.49       20.56      8.24 o
  -5  10   5        0.00        1.65      1.55 o
  -4  10   5       47.78       56.97      3.14 o
  -3  10   5      242.43      234.13     12.38 o
  -2  10   5      212.23      214.59      9.72 o
  -1  10   5       16.43       22.29      8.21 o
   0  10   5       29.62       30.58      4.17 o
   1  10   5        4.42       11.15      3.57 o
   2  10   5       30.59       38.29     13.73 o
   3  10   5       19.70       21.86      5.11 o
   4  10   5        2.14       10.72      3.64 o
   5  10   5       22.92       45.58      6.34 o
   6  10   5      248.63      254.21      8.07 o
   7  10   5        4.61       19.91     17.59 o
  -5  11   5      102.13      105.68      6.63 o
  -4  11   5      113.87      115.50      9.62 o
  -3  11   5       58.79       56.61      4.50 o
  -2  11   5        3.00        8.86      5.46 o
  -1  11   5        0.57        3.83      2.09 o
   0  11   5        0.68        7.79      3.26 o
   1  11   5       31.08       29.44      3.90 o
   2  11   5      278.19      263.04      8.79 o
   3  11   5       11.53       26.20      9.11 o
   4  11   5       12.33       17.15      7.99 o
 -16   0   6      179.67      181.76     29.56 o
 -14   0   6       56.01       55.22     11.12 o
 -12   0   6      104.45      121.88     13.44 o
 -10   0   6      115.57      129.95     16.63 o
  -8   0   6     1986.52     1952.23     24.65 o
  -6   0   6     2964.70     2999.30     39.03 o
  -4   0   6      122.19      125.50      2.30 o
  -2   0   6     2217.54     2128.91     24.84 o
   0   0   6     1400.27     1507.77     11.42 o
   2   0   6     3589.29     3549.61     13.10 o
   4   0   6     5473.89     5399.75     18.41 o
   6   0   6        8.33       29.67     22.03 o
   8   0   6      771.92      822.86     15.72 o
  10   0   6     2954.95     2798.85     19.04 o
  12   0   6      122.03      125.11     10.10 o
  14   0   6       36.51       38.43     17.74 o
  16   0   6       20.39       21.18      3.64 o
 -17   1   6        0.79       15.83     19.41 o
 -16   1   6        5.52       13.63     10.48 o
 -15   1   6       27.39       28.59      0.77 o
 -14   1   6      168.55      168.23      3.01 o
 -13   1   6        4.23        6.05      4.69 o
 -12   1   6       98.31      106.72      7.11 o
 -11   1   6      337.95      334.13      9.27 o
 -10   1   6      241.82      240.76      5.79 o
  -9   1   6       19.31       44.81      7.49 o
  -8   1   6     1368.10     1327.45     34.91 o
  -7   1   6       37.61       38.45      3.28 o
  -6   1   6     6186.41     5917.54      7.95 o
  -5   1   6        3.90        7.31      2.17 o
  -4   1   6      231.68      234.67      7.63 o
  -3   1   6     3019.16     2937.38     28.15 o
  -2   1   6     5443.61     5461.99     33.46 o
  -1   1   6      568.07      579.69      6.53 o
   0   1   6     8119.27     8132.97     79.95 o
   1   1   6       19.41       59.25      6.32 o
   2   1   6     3855.51     3860.70     14.17 o
   3   1   6        0.75        1.80      0.66 o
   4   1   6      516.88      593.91     11.09 o
   5   1   6      110.71      111.67      2.52 o
   6   1   6     1546.01     1563.32     20.35 o
   7   1   6      286.58      313.45     10.39 o
   8   1   6      537.23      535.40      6.00 o
   9   1   6      417.65      407.62      5.44 o
  10   1   6        7.86       59.03     15.78 o
  11   1   6      375.04      342.65      9.86 o
  12   1   6       30.21       29.93      2.38 o
  13   1   6        3.24        9.14      5.01 o
  14   1   6       81.85       80.72      4.24 o
  15   1   6       50.53       51.98     11.31 o
 -17   2   6        1.32        4.91      5.04 o
 -16   2   6      141.16      133.05      8.03 o
 -15   2   6       45.94       42.77      2.96 o
 -14   2   6       40.85       47.72      7.21 o
 -13   2   6       16.97       20.81     12.41 o
 -12   2   6       83.27       92.38     14.29 o
 -11   2   6      312.00      305.55      7.15 o
 -10   2   6      221.33      215.85      2.41 o
  -9   2   6      128.64      120.16     16.66 o
  -8   2   6      568.59      546.99     11.01 o
  -7   2   6       17.65       28.04      3.83 o
  -6   2   6       53.17       53.72      1.54 o
  -5   2   6      413.67      458.96      7.83 o
  -4   2   6       27.06       49.44      4.23 o
  -3   2   6     1798.05     1790.83      8.96 o
  -2   2   6      731.93      705.12      6.14 o
  -1   2   6      301.11      331.88      5.79 o
   0   2   6     1294.54     1273.17      4.97 o
   1   2   6      483.84      470.79     10.33 o
   2   2   6       19.23       23.14      9.31 o
   3   2   6        6.05       17.56      5.97 o
   4   2   6     1574.46     1529.86     10.33 o
   5   2   6      444.75      485.64     14.26 o
   6   2   6        6.37       14.41      6.17 o
   7   2   6      359.33      371.40      6.82 o
   8   2   6      326.77      345.11      7.99 o
   9   2   6       83.23       92.57     11.26 o
  10   2   6      445.11      453.12      7.10 o
  11   2   6      143.06      153.36      9.53 o
  12   2   6      149.37      153.01      4.25 o
  13   2   6      145.55      145.75      8.93 o
  14   2   6       62.21       65.44     10.47 o
  15   2   6        2.69        4.52      3.67 o
 -17   3   6       16.79       20.84     20.27 o
 -16   3   6       51.66       69.43     14.24 o
 -15   3   6       70.36       76.53      8.34 o
 -14   3   6      350.76      329.09      8.36 o
 -13   3   6        1.65       14.76      8.25 o
 -12   3   6       81.14       77.96      1.44 o
 -11   3   6      568.02      559.10     10.77 o
 -10   3   6       60.16       66.10      3.43 o
  -9   3   6       86.76       80.70      1.67 o
  -8   3   6       16.05       23.82      2.84 o
  -7   3   6       89.02      118.39     11.00 o
  -6   3   6      147.22      150.44      2.44 o
  -5   3   6      306.51      293.46     13.70 o
  -4   3   6     2843.75     2765.11     14.82 o
  -3   3   6     1160.06     1191.31     15.05 o
  -2   3   6     1791.38     1825.84     11.96 o
  -1   3   6      491.77      490.32     14.12 o
   0   3   6     1413.54     1441.60     29.84 o
   1   3   6     1757.66     1727.06     16.10 o
   2   3   6     1174.74     1215.42      9.32 o
   3   3   6      154.78      155.56      3.44 o
   4   3   6        6.55       19.25      6.31 o
   5   3   6      239.20      243.15      8.92 o
   6   3   6      428.65      438.18     20.90 o
   7   3   6       37.08       47.77      9.98 o
   8   3   6       44.62       43.38      1.71 o
   9   3   6      222.00      213.99      4.53 o
  10   3   6      486.39      489.35      8.70 o
  11   3   6      220.57      221.11     17.20 o
  12   3   6      364.81      349.67      8.83 o
  13   3   6        8.90       10.70      7.03 o
  14   3   6       12.03       16.57      7.73 o
  15   3   6        1.34        7.89     11.53 o
 -16   4   6      106.55       94.18      4.79 o
 -15   4   6       25.20       36.78     13.33 o
 -14   4   6      241.08      232.75      9.38 o
 -13   4   6      135.57      131.04     12.93 o
 -12   4   6       39.08       63.82      8.10 o
 -11   4   6      446.80      422.29     10.40 o
 -10   4   6      106.45      110.24      6.98 o
  -9   4   6        9.29       18.06      9.74 o
  -8   4   6      145.19      144.49      4.75 o
  -7   4   6       82.94       86.70      4.74 o
  -6   4   6       63.13       73.69      4.59 o
  -5   4   6      632.53      636.51     44.35 o
  -4   4   6     1313.22     1318.03     33.50 o
  -3   4   6       31.02       45.45      9.25 o
  -2   4   6      118.68      117.13     10.19 o
  -1   4   6     1342.58     1412.83     13.54 o
   0   4   6     2615.64     2566.12     47.88 o
   1   4   6     2027.44     1956.08     23.70 o
   2   4   6       76.73       79.86      3.50 o
   3   4   6       44.65       50.22      9.51 o
   4   4   6       35.99       46.26      4.38 o
   5   4   6     1280.35     1238.15     13.72 o
   6   4   6       98.01      101.96      3.61 o
   7   4   6      309.07      296.08      3.31 o
   8   4   6      118.91      118.93      4.60 o
   9   4   6       34.20       33.42      1.73 o
  10   4   6      303.06      322.60     11.49 o
  11   4   6      158.60      168.63      4.96 o
  12   4   6      125.98      134.14     10.63 o
  13   4   6      648.70      579.02      7.40 o
  14   4   6       18.34       24.27      6.77 o
 -16   5   6        5.45       11.67     13.18 o
 -15   5   6        4.07       14.64      8.19 o
 -14   5   6       23.75       26.28      4.60 o
 -13   5   6       50.28       46.52      4.68 o
 -12   5   6      216.80      216.19      5.11 o
 -11   5   6        1.28       10.57      4.76 o
 -10   5   6      207.36      206.02      9.72 o
  -9   5   6      120.88      121.06     12.31 o
  -8   5   6      211.69      209.73      4.69 o
  -7   5   6     1301.33     1335.49     24.60 o
  -6   5   6       12.28       21.18      4.52 o
  -5   5   6      549.51      520.34      5.64 o
  -4   5   6       44.95       49.77      3.61 o
  -3   5   6      661.91      651.87      8.75 o
  -2   5   6     1124.88     1102.57     40.13 o
  -1   5   6      239.60      336.45     32.18 o
   0   5   6      172.29      192.22     10.65 o
   1   5   6     1595.94     1567.24      7.89 o
   2   5   6       49.90       57.68      7.59 o
   3   5   6      284.23      273.91     63.82 o
   4   5   6       63.04       61.95      1.34 o
   5   5   6      482.02      485.04      7.84 o
   6   5   6      748.38      739.75     10.12 o
   7   5   6        4.54       14.57      6.72 o
   8   5   6        1.02        5.08      2.85 o
   9   5   6       62.36       61.90      2.35 o
  10   5   6      329.31      331.22      6.51 o
  11   5   6        5.59       12.13      6.57 o
  12   5   6      383.07      364.83     16.48 o
  13   5   6        3.25       16.13     22.84 o
  14   5   6       71.18       67.90      2.25 o
 -15   6   6       10.98       29.70     12.12 o
 -14   6   6       16.58       18.21      9.26 o
 -13   6   6        6.10       22.27     13.14 o
 -12   6   6       22.39       20.95      1.29 o
 -11   6   6      559.46      508.83     16.28 o
 -10   6   6       32.59       32.29      1.79 o
  -9   6   6      107.64      107.64      2.95 o
  -8   6   6     1386.93     1372.66     19.93 o
  -7   6   6       10.83       12.67      0.36 o
  -6   6   6        1.97       21.36      7.63 o
  -5   6   6      255.57      274.07     10.19 o
  -4   6   6       17.47       19.30      3.81 o
  -3   6   6        9.85       14.42      2.80 o
  -2   6   6       35.09       35.39      1.86 o
  -1   6   6      668.32      685.65     10.91 o
   0   6   6      101.10      121.07     10.11 o
   1   6   6       88.51       97.60      7.87 o
   2   6   6      149.27      150.94      7.08 o
   3   6   6      338.63      334.45     15.95 o
   4   6   6       10.84       16.72      3.25 o
   5   6   6      418.66      413.30      6.43 o
   6   6   6       32.38       37.51      5.35 o
   7   6   6      113.23      115.67     13.25 o
   8   6   6       89.46       91.37      8.28 o
   9   6   6        7.34       23.83     17.41 o
  10   6   6      159.44      151.00      4.86 o
  11   6   6      324.95      321.08     11.36 o
  12   6   6       78.34       85.91      7.99 o
  13   6   6        7.68       21.09     11.50 o
 -14   7   6        9.07       23.45     14.07 o
 -13   7   6       70.16       66.84      4.89 o
 -12   7   6       61.54       69.42      8.11 o
 -11   7   6       20.22       21.15      4.67 o
 -10   7   6        0.82        9.35      8.12 o
  -9   7   6      374.20      357.56      9.44 o
  -8   7   6       61.54       83.04     10.59 o
  -7   7   6        0.47        0.64      1.31 o
  -6   7   6        6.72        6.92      4.12 o
  -5   7   6     1034.76     1014.30     51.68 o
  -4   7   6      172.46      175.15      8.72 o
  -3   7   6      446.76      464.22     12.18 o
  -2   7   6      191.38      197.01      5.14 o
  -1   7   6       39.42       38.82      4.06 o
   0   7   6       82.00       84.57      9.41 o
   1   7   6        0.03        3.46      2.49 o
   2   7   6        0.09        6.10      6.68 o
   3   7   6     1202.91     1189.15      8.55 o
   4   7   6      319.04      308.40     14.51 o
   5   7   6      838.73      828.54     22.83 o
   6   7   6      676.09      674.41     11.49 o
   7   7   6       78.23       96.23      7.72 o
   8   7   6        3.76        7.59      3.65 o
   9   7   6       59.38       62.73      3.47 o
  10   7   6       54.19       61.04     11.82 o
  11   7   6        6.13       17.62      8.89 o
  12   7   6        5.17        5.55      3.37 o
 -12   8   6        2.22        6.66      2.92 o
 -11   8   6        1.13        4.87      4.68 o
 -10   8   6       15.33       26.01     12.57 o
  -9   8   6      286.19      283.98      6.62 o
  -8   8   6      362.55      345.32     26.23 o
  -7   8   6        1.00       11.77      8.35 o
  -6   8   6       95.39      111.80      8.34 o
  -5   8   6       53.90       47.89      5.47 o
  -4   8   6      108.15      101.97      3.77 o
  -3   8   6      376.19      367.76      8.77 o
  -2   8   6      562.07      541.43      8.14 o
  -1   8   6      702.04      678.50     11.35 o
   0   8   6        0.71        3.18      5.08 o
   1   8   6        3.89        5.57      9.58 o
   2   8   6       10.82       15.78     10.85 o
   3   8   6      160.15      159.33      7.97 o
   4   8   6      101.62      105.49     15.32 o
   5   8   6       85.38       83.78      6.50 o
   6   8   6       60.98       69.02      7.59 o
   7   8   6      385.37      379.77      7.35 o
   8   8   6       79.57       81.99     12.31 o
   9   8   6        1.84       11.58      6.32 o
  10   8   6      135.76      160.99     13.21 o
  11   8   6       21.20       22.83      8.50 o
 -11   9   6       16.53       17.33      2.69 o
 -10   9   6       32.78       30.06      2.25 o
  -9   9   6        4.78       17.23      4.21 o
  -8   9   6       61.38       61.89      3.56 o
  -7   9   6       58.09       94.51      9.98 o
  -6   9   6       59.91       59.81      4.15 o
  -5   9   6        9.06        7.45      6.95 o
  -4   9   6       56.77       67.50      6.79 o
  -3   9   6      152.03      147.57      6.17 o
  -2   9   6       59.63       59.42      3.78 o
  -1   9   6      129.02      127.95      6.67 o
   0   9   6      111.29      119.49      6.44 o
   1   9   6       39.87       39.52      4.71 o
   2   9   6       66.39       61.70      2.71 o
   3   9   6      277.87      275.75      6.03 o
   4   9   6      113.69      121.78      7.75 o
   5   9   6        1.02       13.81      6.96 o
   6   9   6       38.11       37.53      4.05 o
   7   9   6       41.35       54.83      5.71 o
   8   9   6       12.20       13.62      7.33 o
   9   9   6       10.38        9.54      1.24 o
  -8  10   6       73.64       72.04      6.01 o
  -7  10   6       17.83       25.63     13.54 o
  -6  10   6        5.90        9.29      2.19 o
  -5  10   6      106.18       99.03      4.77 o
  -4  10   6       54.27       60.26      8.47 o
  -3  10   6        0.31        1.86      1.87 o
  -2  10   6       10.54       30.19      4.67 o
  -1  10   6      402.13      384.25     16.65 o
   0  10   6       11.75       16.70      2.81 o
   1  10   6       18.82       29.49      7.08 o
   2  10   6        3.07       11.66      6.01 o
   3  10   6        0.38        2.61      3.15 o
   4  10   6       24.37       36.42     10.96 o
   5  10   6       51.62       60.25     13.60 o
   6  10   6        8.53       22.19      6.91 o
   7  10   6      345.64      338.04     10.46 o
  -5  11   6       49.95       61.28      9.26 o
  -4  11   6        0.19        7.36      7.42 o
  -3  11   6        2.66        4.74      7.02 o
  -2  11   6       35.60       37.15      3.38 o
  -1  11   6       30.75       40.70      9.10 o
   0  11   6        3.17        9.41      7.00 o
   1  11   6       52.20       85.00     13.46 o
   2  11   6        2.80        8.98      3.34 o
   3  11   6       53.71       59.08      9.97 o
 -17   0   7        2.71        4.94     28.13 o
 -15   0   7        3.62        8.12      3.59 o
 -13   0   7        0.12        5.93     13.38 o
 -11   0   7      241.28      236.93     13.40 o
  -9   0   7        4.64       14.50      7.55 o
  -7   0   7        3.78       38.66     14.29 o
  -5   0   7      133.48      183.04     21.79 o
  -3   0   7    11075.30    10841.58     41.83 o
  -1   0   7      124.91      131.07      2.09 o
   1   0   7      422.82      448.63     27.17 o
   3   0   7        2.18        4.74      3.58 o
   5   0   7     5808.38     5606.25     31.31 o
   7   0   7       22.65       24.36      7.77 o
   9   0   7       27.81       28.99     12.00 o
  11   0   7        0.86        6.63      4.58 o
  13   0   7      330.54      334.10     34.00 o
  15   0   7      111.31      108.60     12.38 o
 -17   1   7        5.46       16.35     17.33 o
 -16   1   7       10.35       13.03     31.02 o
 -15   1   7      112.45      115.37     19.08 o
 -14   1   7       30.23       42.46      9.70 o
 -13   1   7      164.82      167.82      6.60 o
 -12   1   7       11.06       20.93      6.84 o
 -11   1   7      579.84      567.57      4.18 o
 -10   1   7       60.83       59.40      6.42 o
  -9   1   7        0.14        4.70      5.73 o
  -8   1   7       43.35       43.95      2.89 o
  -7   1   7      481.67      491.72      5.82 o
  -6   1   7       61.27       79.62      4.69 o
  -5   1   7     1471.59     1432.74      7.01 o
  -4   1   7      307.28      303.94     10.55 o
  -3   1   7       44.19       42.70      4.58 o
  -2   1   7        1.19        7.76      5.01 o
  -1   1   7     1790.88     1822.59     17.90 o
   0   1   7      651.74      638.67     10.88 o
   1   1   7     1975.61     1968.39      5.58 o
   2   1   7      261.15      257.05     26.21 o
   3   1   7     2046.20     1978.62      5.40 o
   4   1   7     1429.80     1469.76     15.42 o
   5   1   7      127.55      172.57     30.75 o
   6   1   7      294.47      366.35     37.02 o
   7   1   7      327.50      356.22     10.22 o
   8   1   7      590.29      625.22     22.95 o
   9   1   7       17.64       24.74      3.94 o
  10   1   7      133.96      127.17     11.26 o
  11   1   7      693.47      720.26     29.15 o
  12   1   7       82.62       90.50      6.58 o
  13   1   7        3.75        6.85      7.37 o
  14   1   7       53.05       64.13     14.94 o
  15   1   7       11.58       22.96     16.52 o
 -17   2   7        8.82       15.60      5.54 o
 -16   2   7        3.79       18.28     16.10 o
 -15   2   7      174.21      185.43      5.29 o
 -14   2   7       83.42       81.44     17.97 o
 -13   2   7       78.09       84.25      8.72 o
 -12   2   7       91.92      129.66     10.88 o
 -11   2   7      109.24      107.80      4.36 o
 -10   2   7      315.78      312.35      4.86 o
  -9   2   7        1.38       13.61      5.71 o
  -8   2   7      521.06      512.09     28.56 o
  -7   2   7      519.16      542.29     10.77 o
  -6   2   7     1604.73     1579.83     29.20 o
  -5   2   7       37.84       66.12      9.03 o
  -4   2   7      789.75      770.42     41.77 o
  -3   2   7     6187.56     6014.94     17.49 o
  -2   2   7        3.49       10.96      2.71 o
  -1   2   7     1018.61     1004.77      7.36 o
   0   2   7       23.23       33.24     12.53 o
   1   2   7      220.68      217.93      1.49 o
   2   2   7     1139.29     1186.05     17.52 o
   3   2   7      209.31      204.96      6.66 o
   4   2   7      102.57      107.68      1.66 o
   5   2   7     2811.04     2889.11     13.79 o
   6   2   7     1202.74     1228.65     27.60 o
   7   2   7      249.65      250.87      5.82 o
   8   2   7       44.72       55.74      8.07 o
   9   2   7      335.30      319.58      4.50 o
  10   2   7       43.11       49.11      4.57 o
  11   2   7        0.64        7.47      8.11 o
  12   2   7        0.67        6.11      8.37 o
  13   2   7      289.14      280.78     44.08 o
  14   2   7        4.03        8.76     15.55 o
  15   2   7       47.31       41.86      2.37 o
 -17   3   7       24.18       35.13     19.82 o
 -16   3   7       18.20       18.08      4.30 o
 -15   3   7       85.51       83.95      2.33 o
 -14   3   7      205.13      206.34      3.08 o
 -13   3   7      172.98      173.80      3.60 o
 -12   3   7      100.38       91.40     11.50 o
 -11   3   7      106.53       92.92      9.87 o
 -10   3   7      761.79      766.28      7.97 o
  -9   3   7       31.03       31.89      3.21 o
  -8   3   7       64.69       69.60      3.36 o
  -7   3   7      185.64      191.45      4.84 o
  -6   3   7      832.93      823.16      6.55 o
  -5   3   7      144.67      144.64      0.96 o
  -4   3   7     4610.82     4616.92     16.65 o
  -3   3   7      432.47      448.56      5.03 o
  -2   3   7      326.68      324.93      3.65 o
  -1   3   7       28.69       38.23      5.35 o
   0   3   7      207.69      218.96      9.10 o
   1   3   7      324.37      324.79      3.38 o
   2   3   7      135.69      137.02     11.86 o
   3   3   7     2349.47     2271.11     20.96 o
   4   3   7     1188.79     1170.41      4.34 o
   5   3   7      433.69      421.38      7.69 o
   6   3   7      303.64      346.42     14.87 o
   7   3   7      833.24      798.41     36.75 o
   8   3   7     1377.74     1306.81     16.76 o
   9   3   7      149.18      148.51      4.64 o
  10   3   7      408.60      388.16      7.64 o
  11   3   7      104.33       99.06      3.41 o
  12   3   7        4.16        8.27     15.91 o
  13   3   7       39.90       40.71      5.22 o
  14   3   7       23.45       23.63      1.93 o
  15   3   7        8.63        8.17      5.93 o
 -16   4   7        4.03       15.47      6.17 o
 -15   4   7       50.78       80.77     23.66 o
 -14   4   7        1.10        5.98      7.85 o
 -13   4   7       39.65       39.17      6.46 o
 -12   4   7        3.54       15.01     12.08 o
 -11   4   7        8.71       31.96      8.14 o
 -10   4   7      796.03      780.89      9.72 o
  -9   4   7       27.53       73.07     11.86 o
  -8   4   7      107.21      101.38      3.05 o
  -7   4   7       13.58       15.16      2.86 o
  -6   4   7      632.13      612.58      4.06 o
  -5   4   7      771.38      765.79     12.03 o
  -4   4   7      340.76      343.27      8.46 o
  -3   4   7      585.38      589.04      6.72 o
  -2   4   7     1371.24     1348.74     11.93 o
  -1   4   7      322.37      309.94     15.26 o
   0   4   7     3447.78     3371.66     45.38 o
   1   4   7      116.22      130.60     11.20 o
   2   4   7      200.99      208.43      8.96 o
   3   4   7      844.44      819.73      7.45 o
   4   4   7      193.06      212.07     11.67 o
   5   4   7      308.89      295.32     10.04 o
   6   4   7      389.03      380.97     11.89 o
   7   4   7       55.41       62.26      7.84 o
   8   4   7       49.76       59.37     10.46 o
   9   4   7        5.77       10.91      2.24 o
  10   4   7      121.32      122.21      3.62 o
  11   4   7       12.91       18.62      5.79 o
  12   4   7       47.27       51.90     16.42 o
  13   4   7       29.24       26.70      7.70 o
  14   4   7       97.71      101.21     15.17 o
 -15   5   7      169.20      198.61     16.57 o
 -14   5   7        9.56       14.06      2.74 o
 -13   5   7       26.30       31.18      5.18 o
 -12   5   7        0.24        0.45      1.63 o
 -11   5   7      227.85      227.23      6.93 o
 -10   5   7      282.16      261.35      7.26 o
  -9   5   7       53.61       71.19      9.09 o
  -8   5   7     1855.30     1725.07      9.67 o
  -7   5   7        7.80       14.74      5.89 o
  -6   5   7      510.14      495.43     12.60 o
  -5   5   7        0.53        7.59      4.44 o
  -4   5   7       57.86       56.45      3.50 o
  -3   5   7      247.35      262.48      6.01 o
  -2   5   7      171.56      197.49      6.93 o
  -1   5   7     2076.25     2020.12     27.78 o
   0   5   7       24.11       29.66     11.53 o
   1   5   7       68.97       81.54      6.28 o
   2   5   7        0.39       15.51     10.81 o
   3   5   7       88.03       78.71      4.26 o
   4   5   7       54.42       53.05      1.40 o
   5   5   7      104.73      112.17      5.61 o
   6   5   7        0.02        3.76      4.46 o
   7   5   7      831.55      845.20     16.94 o
   8   5   7      732.43      712.77     17.87 o
   9   5   7        0.02        5.29      6.38 o
  10   5   7       54.74       60.96     11.93 o
  11   5   7        3.17        4.66      3.49 o
  12   5   7      247.34      245.74     12.79 o
  13   5   7       16.82       26.50     19.21 o
 -15   6   7       45.74       55.62      3.94 o
 -14   6   7       28.79       34.44      8.60 o
 -13   6   7       36.40       43.44     13.99 o
 -12   6   7        7.93       21.99     12.25 o
 -11   6   7       70.64       66.12      2.69 o
 -10   6   7      627.71      594.47     11.74 o
  -9   6   7        2.99        4.05      1.78 o
  -8   6   7      340.02      324.55      6.44 o
  -7   6   7      295.64      300.81      5.42 o
  -6   6   7       23.29       31.16      6.05 o
  -5   6   7       15.68       20.57      2.54 o
  -4   6   7      303.62      320.52      9.62 o
  -3   6   7        7.61       19.46      8.44 o
  -2   6   7      329.42      361.25     11.85 o
  -1   6   7       73.44       91.32      6.75 o
   0   6   7      215.17      225.26     11.50 o
   1   6   7      324.13      332.91     13.59 o
   2   6   7        5.57        7.48      2.22 o
   3   6   7      510.22      504.54      8.53 o
   4   6   7      218.04      230.58      8.57 o
   5   6   7       83.55       85.39     18.54 o
   6   6   7       66.86       70.10      8.77 o
   7   6   7       54.71       61.72     10.28 o
   8   6   7      132.60      122.69      1.84 o
   9   6   7       47.12       59.97      7.61 o
  10   6   7        1.07        4.43      5.17 o
  11   6   7      385.50      383.72     12.30 o
  12   6   7      138.36      143.07      8.64 o
  13   6   7       23.22       29.31      5.37 o
 -14   7   7        0.25       10.64      2.82 o
 -13   7   7        2.50       16.80     13.01 o
 -12   7   7       15.89       16.46      3.21 o
 -11   7   7       35.05       45.07      8.07 o
 -10   7   7      218.61      234.38      9.52 o
  -9   7   7       81.06       81.92      3.90 o
  -8   7   7      556.80      520.25      7.39 o
  -7   7   7       57.68       56.37      4.69 o
  -6   7   7      665.45      663.30      9.93 o
  -5   7   7      218.29      217.36      5.18 o
  -4   7   7      116.80      130.79     13.75 o
  -3   7   7       96.45      114.56      6.82 o
  -2   7   7       25.75       28.54      6.94 o
  -1   7   7     1331.64     1320.46     18.42 o
   0   7   7      152.15      152.43      4.28 o
   1   7   7       27.53       30.04      5.12 o
   2   7   7      689.69      724.03     20.69 o
   3   7   7       71.75       78.23      9.98 o
   4   7   7       35.66       90.08     13.13 o
   5   7   7        1.06        3.64      2.53 o
   6   7   7       36.89       33.28      3.20 o
   7   7   7      369.94      368.86      7.29 o
   8   7   7       79.19       77.75      5.17 o
   9   7   7       86.68       83.62      3.24 o
  10   7   7        0.05        3.66      4.75 o
  11   7   7       26.77       23.88      3.18 o
  12   7   7       16.31       24.69      4.93 o
 -12   8   7       90.36       83.90      4.97 o
 -11   8   7        0.36        8.06      8.91 o
 -10   8   7       14.68       22.54      5.91 o
  -9   8   7      111.84      112.89      7.92 o
  -8   8   7      302.62      296.62      6.16 o
  -7   8   7       66.13       80.42     12.48 o
  -6   8   7      130.44      130.98     16.08 o
  -5   8   7      485.11      482.96      7.70 o
  -4   8   7      176.78      189.54      7.36 o
  -3   8   7      544.15      491.49     13.76 o
  -2   8   7        0.23        6.05      3.14 o
  -1   8   7       47.07       47.61      2.27 o
   0   8   7      412.80      429.59     12.02 o
   1   8   7       15.28       23.05      7.27 o
   2   8   7      371.66      372.57      7.68 o
   3   8   7      781.60      724.67     11.39 o
   4   8   7        1.96        5.84      4.55 o
   5   8   7       80.97       90.20      9.65 o
   6   8   7      118.52      122.87      5.93 o
   7   8   7        3.21        4.15      1.37 o
   8   8   7       61.03       62.94      3.94 o
   9   8   7       24.85       25.58      3.34 o
  10   8   7       27.39       34.35      7.69 o
 -11   9   7       47.15       45.26      5.43 o
 -10   9   7      134.98      156.15     10.29 o
  -9   9   7       60.39       58.23      3.29 o
  -8   9   7      113.16      115.81      9.29 o
  -7   9   7       14.87       18.77      4.13 o
  -6   9   7       30.13       33.40      3.66 o
  -5   9   7      162.30      148.20     13.37 o
  -4   9   7      758.10      738.78     16.90 o
  -3   9   7        8.16       16.81      4.45 o
  -2   9   7      236.73      228.85      8.56 o
  -1   9   7      118.04      125.16      3.49 o
   0   9   7      172.27      174.23      8.64 o
   1   9   7       10.35       12.73      4.09 o
   2   9   7        1.98        8.96      5.34 o
   3   9   7       21.18       35.40      7.59 o
   4   9   7       44.87       49.69      4.30 o
   5   9   7        1.73        3.53      4.87 o
   6   9   7       52.11       57.38      6.78 o
   7   9   7        3.43       11.47      4.87 o
   8   9   7       58.23       52.21      2.71 o
   9   9   7        9.03        8.83      2.47 o
  -8  10   7        0.20       10.87      7.29 o
  -7  10   7        1.07        1.54      2.37 o
  -6  10   7       89.08      102.85      7.09 o
  -5  10   7       34.91       29.99      2.35 o
  -4  10   7        0.45        1.52      3.29 o
  -3  10   7       92.10      118.08     13.78 o
  -2  10   7        1.77        8.37      4.39 o
  -1  10   7        2.27       10.29      5.64 o
   0  10   7      107.25      111.85      5.84 o
   1  10   7      229.77      223.79     16.74 o
   2  10   7        9.31       17.47      4.93 o
   3  10   7       13.64       25.22      7.44 o
   4  10   7       86.40      113.69      8.48 o
   5  10   7        1.29        9.78     10.14 o
   6  10   7        0.57       13.97     19.59 o
  -4  11   7       14.12       24.39      6.98 o
  -3  11   7        0.01        7.66     10.66 o
  -2  11   7       97.38       91.54      5.40 o
  -1  11   7       42.84       44.97      2.89 o
   0  11   7      197.02      177.71     11.53 o
   1  11   7        6.68        6.10      1.33 o
   2  11   7       45.63       38.81      5.31 o
 -16   0   8       47.20       45.58     21.67 o
 -14   0   8      503.97      458.44     26.86 o
 -12   0   8      642.39      627.38     11.14 o
 -10   0   8      956.58      945.34     11.62 o
  -8   0   8       53.77       54.95      5.93 o
  -6   0   8      762.48      832.04     17.35 o
  -4   0   8     3432.75     3365.06     19.85 o
  -2   0   8     3779.64     3738.57     31.62 o
   0   0   8       63.15       73.90      4.17 o
   2   0   8       34.35       34.66      5.62 o
   4   0   8      651.13      664.17     36.81 o
   6   0   8     2284.52     2241.27     16.70 o
   8   0   8      389.98      403.69     16.60 o
  10   0   8        2.37       24.05     11.28 o
  12   0   8       35.59       47.54     14.84 o
  14   0   8      155.17      162.21     51.62 o
 -17   1   8       16.24       20.64      6.05 o
 -16   1   8       13.86       21.45     11.84 o
 -15   1   8        0.00        0.48      6.28 o
 -14   1   8        6.82        8.84      4.99 o
 -13   1   8      194.52      195.70      3.83 o
 -12   1   8      237.49      240.93      7.23 o
 -11   1   8       33.35       30.33      4.44 o
 -10   1   8     1780.54     1752.99     44.25 o
  -9   1   8       31.47       38.88      7.44 o
  -8   1   8      274.46      290.70      5.87 o
  -7   1   8        1.21        3.69      1.28 o
  -6   1   8      885.82      877.49      9.91 o
  -5   1   8      758.04      763.09     38.71 o
  -4   1   8      593.68      685.19     10.69 o
  -3   1   8     4936.06     4762.65      5.97 o
  -2   1   8      629.19      648.84      6.25 o
  -1   1   8      371.89      381.12      8.46 o
   0   1   8     2129.52     2065.60     19.43 o
   1   1   8      311.66      386.90     16.89 o
   2   1   8     4715.27     4675.49     26.79 o
   3   1   8      108.01      114.55      5.64 o
   4   1   8      161.25      158.18      3.63 o
   5   1   8     2126.55     2069.56     24.57 o
   6   1   8      675.15      666.62     14.89 o
   7   1   8       21.33       46.73      6.36 o
   8   1   8        1.47        4.51     14.06 o
   9   1   8      481.13      468.71      8.61 o
  10   1   8       11.91       23.93     12.64 o
  11   1   8      131.53      149.60     14.18 o
  12   1   8      523.33      512.62     15.12 o
  13   1   8      178.77      208.36     14.47 o
  14   1   8       85.14       79.23      5.52 o
  15   1   8       27.10       38.15     12.90 o
 -17   2   8       72.90       80.17     22.79 o
 -16   2   8       32.30       28.17      2.29 o
 -15   2   8      169.83      201.92     12.71 o
 -14   2   8      270.81      267.40     12.85 o
 -13   2   8       14.93       25.63      8.54 o
 -12   2   8      345.89      345.28      6.65 o
 -11   2   8      140.60      148.06      6.70 o
 -10   2   8      213.34      208.97      2.13 o
  -9   2   8        3.73       18.50      6.09 o
  -8   2   8        1.00        1.15      1.09 o
  -7   2   8     1825.32     1847.75     22.14 o
  -6   2   8      458.68      457.60     10.30 o
  -5   2   8      594.77      658.86     22.56 o
  -4   2   8        0.94        3.22      2.43 o
  -3   2   8     2056.79     1956.87      6.19 o
  -2   2   8     1477.48     1478.68     10.17 o
  -1   2   8       23.94       26.81      3.03 o
   0   2   8        0.65       37.47      4.61 o
   1   2   8     3284.79     3163.08     11.61 o
   2   2   8       30.15       36.28      5.42 o
   3   2   8      368.81      374.70     11.79 o
   4   2   8      199.48      279.42     36.26 o
   5   2   8       40.68       47.91      3.88 o
   6   2   8      518.00      514.30      4.52 o
   7   2   8        0.28        3.99      3.92 o
   8   2   8      585.35      564.75     18.65 o
   9   2   8        0.16        7.18      3.71 o
  10   2   8      611.71      612.87      9.30 o
  11   2   8       66.28       64.26      3.65 o
  12   2   8        2.44       14.32     14.95 o
  13   2   8       51.79       66.88     21.04 o
  14   2   8       42.13       40.37      2.26 o
 -16   3   8        8.68       16.98      5.91 o
 -15   3   8       81.55       76.61      6.75 o
 -14   3   8       50.24       50.13      5.06 o
 -13   3   8      402.43      386.94     13.11 o
 -12   3   8      299.54      313.34     14.77 o
 -11   3   8       41.32       52.61      4.90 o
 -10   3   8      765.68      723.91      5.01 o
  -9   3   8      915.02      887.82     17.98 o
  -8   3   8      195.67      192.79     13.49 o
  -7   3   8       31.64       48.00      7.62 o
  -6   3   8      124.99      116.69      1.92 o
  -5   3   8        2.87       13.23      9.11 o
  -4   3   8      214.39      271.26     21.39 o
  -3   3   8     3351.25     3302.12     12.79 o
  -2   3   8     1111.00     1109.96     16.07 o
  -1   3   8      513.90      468.30     17.27 o
   0   3   8      357.34      372.28      8.71 o
   1   3   8      313.94      324.05      6.60 o
   2   3   8       54.90       82.98      4.82 o
   3   3   8       93.12       86.86      6.25 o
   4   3   8      526.78      515.61      7.07 o
   5   3   8     3610.82     3459.77      5.12 o
   6   3   8      704.52      670.77     19.27 o
   7   3   8      225.50      236.06      9.14 o
   8   3   8      675.08      699.76     10.11 o
   9   3   8      818.03      763.24     21.43 o
  10   3   8       76.08       72.90      1.96 o
  11   3   8      213.74      209.34      7.06 o
  12   3   8       22.03       20.89      1.36 o
  13   3   8        1.61        8.22      3.82 o
  14   3   8       12.16       21.89      9.07 o
 -16   4   8       32.40       35.45      4.36 o
 -15   4   8        1.63        9.05      4.47 o
 -14   4   8        1.75       11.55     13.47 o
 -13   4   8        3.23        6.30      3.15 o
 -12   4   8      101.01      101.86      7.64 o
 -11   4   8      194.23      194.50      6.27 o
 -10   4   8        4.15       11.11      6.18 o
  -9   4   8      217.14      219.70     10.49 o
  -8   4   8       66.88       73.26     13.15 o
  -7   4   8      219.53      215.27      1.83 o
  -6   4   8      145.22      160.75      8.22 o
  -5   4   8      649.33      645.58      5.63 o
  -4   4   8      348.84      346.27      2.72 o
  -3   4   8      385.46      392.20      9.54 o
  -2   4   8      164.44      159.67      1.43 o
  -1   4   8       84.47       81.72     10.57 o
   0   4   8      331.30      441.26     22.73 o
   1   4   8       95.95      100.83      3.58 o
   2   4   8      189.27      179.42     15.98 o
   3   4   8        1.59        4.97      2.68 o
   4   4   8     1857.82     1790.29      9.11 o
   5   4   8      173.28      167.44      3.36 o
   6   4   8       90.55       94.14     10.16 o
   7   4   8       55.31       61.57      7.39 o
   8   4   8       69.20       67.60      1.81 o
   9   4   8        4.69       19.19      3.86 o
  10   4   8        5.15       18.59     16.77 o
  11   4   8        0.37       14.20     16.19 o
  12   4   8        1.68        3.15      4.03 o
  13   4   8      106.26       94.71     11.81 o
  14   4   8      149.96      162.32     10.99 o
 -15   5   8       21.69       22.43      3.91 o
 -14   5   8       60.54       69.71     12.43 o
 -13   5   8       11.26       21.44     15.89 o
 -12   5   8       98.62       95.36     14.16 o
 -11   5   8       79.18       71.53      5.18 o
 -10   5   8       63.29       62.49     10.11 o
  -9   5   8       16.60       33.33      8.67 o
  -8   5   8      232.97      225.95      3.70 o
  -7   5   8      245.68      254.39      6.27 o
  -6   5   8       16.32       24.94      5.74 o
  -5   5   8      234.96      240.98      6.32 o
  -4   5   8      485.90      528.15      9.86 o
  -3   5   8      804.38      813.01     11.79 o
  -2   5   8        6.13        7.30      1.39 o
  -1   5   8      238.73      226.38     12.64 o
   0   5   8      626.14      594.63      4.25 o
   1   5   8     1974.20     1859.83     18.72 o
   2   5   8      540.35      526.43      8.04 o
   3   5   8      676.31      725.00     15.78 o
   4   5   8       37.06       42.99      9.72 o
   5   5   8      211.89      233.24      7.42 o
   6   5   8      159.19      167.59     11.69 o
   7   5   8      332.66      306.45      8.01 o
   8   5   8      885.78      895.51     27.45 o
   9   5   8        4.45       10.79      5.48 o
  10   5   8        0.04        7.52     11.63 o
  11   5   8       42.49       44.43      7.85 o
  12   5   8       73.01       85.36     14.74 o
  13   5   8        8.51        7.99      2.13 o
 -14   6   8        8.48       17.45      9.16 o
 -13   6   8       57.95       50.24      4.16 o
 -12   6   8      183.42      185.71      5.41 o
 -11   6   8       29.09       37.28     12.06 o
 -10   6   8       30.44       29.63      1.61 o
  -9   6   8       59.87       61.24      7.00 o
  -8   6   8       48.35       45.91      5.76 o
  -7   6   8        0.02        7.83      4.58 o
  -6   6   8       24.62       31.06      6.41 o
  -5   6   8      736.92      739.69     14.47 o
  -4   6   8     1643.39     1598.54     12.97 o
  -3   6   8       63.93       61.71      1.94 o
  -2   6   8      432.58      430.84      8.50 o
  -1   6   8       40.25       42.42     10.12 o
   0   6   8       50.09       48.17      9.24 o
   1   6   8      445.58      444.33     11.37 o
   2   6   8       17.22       26.38      7.11 o
   3   6   8       11.11       15.80      7.93 o
   4   6   8     1024.40     1010.25      6.72 o
   5   6   8        1.42       20.65      2.86 o
   6   6   8      422.33      420.23     14.24 o
   7   6   8        9.60       20.07      6.07 o
   8   6   8       45.63       52.56     11.34 o
   9   6   8       92.25      106.11     14.14 o
  10   6   8        1.32        6.54      8.41 o
  11   6   8       61.51       69.77     10.17 o
  12   6   8       56.23       68.07     12.82 o
 -13   7   8        7.25       13.95      6.04 o
 -12   7   8        2.68        5.53      3.15 o
 -11   7   8       17.04       23.29     11.10 o
 -10   7   8       17.83       33.64     12.42 o
  -9   7   8      257.84      261.04     12.22 o
  -8   7   8       91.43       95.35      6.84 o
  -7   7   8       41.78       48.45      6.55 o
  -6   7   8       12.81       14.76      4.00 o
  -5   7   8       10.79       19.44     10.98 o
  -4   7   8       42.16       46.43     11.76 o
  -3   7   8       35.76       33.93      2.78 o
  -2   7   8      279.48      294.72      7.33 o
  -1   7   8     1665.07     1566.77     14.26 o
   0   7   8       10.54       14.08      3.94 o
   1   7   8       14.78       16.52      2.02 o
   2   7   8      145.19      146.52      4.71 o
   3   7   8       41.67       55.00      9.32 o
   4   7   8      121.91      151.98      8.84 o
   5   7   8        0.41        9.03      5.31 o
   6   7   8      111.57      111.68      5.54 o
   7   7   8        0.77        7.40      1.79 o
   8   7   8       55.41       62.11     14.07 o
   9   7   8        0.48        0.59      3.98 o
  10   7   8      189.20      175.69     16.36 o
  11   7   8        3.37        3.85     10.37 o
 -12   8   8       18.79       17.28      6.48 o
 -11   8   8       25.61       30.30      2.98 o
 -10   8   8       11.39       19.81     10.66 o
  -9   8   8      135.40      143.95     11.58 o
  -8   8   8        2.77        3.45      2.66 o
  -7   8   8      108.95      103.24     11.75 o
  -6   8   8        2.67        3.00      0.96 o
  -5   8   8      209.23      205.11      7.06 o
  -4   8   8      263.36      272.29      7.11 o
  -3   8   8      203.33      223.37      7.74 o
  -2   8   8        6.61       18.36      5.27 o
  -1   8   8       11.65       16.29      3.96 o
   0   8   8      548.58      601.47     26.65 o
   1   8   8      291.67      286.84      5.72 o
   2   8   8      137.26      150.19      6.36 o
   3   8   8      256.23      251.12      5.95 o
   4   8   8       77.65       80.75      3.93 o
   5   8   8        1.13       11.80      5.44 o
   6   8   8       75.66       75.82      4.73 o
   7   8   8      157.85      166.97      7.40 o
   8   8   8       37.34       33.89      6.89 o
   9   8   8        2.45       12.41     10.54 o
  10   8   8       68.22       69.54     10.83 o
 -10   9   8        2.42       16.50     13.31 o
  -9   9   8      167.67      158.16     12.55 o
  -8   9   8       67.91       78.78      8.06 o
  -7   9   8      388.79      371.70      9.90 o
  -6   9   8       13.52       16.23      2.55 o
  -5   9   8        0.15        6.94      8.91 o
  -4   9   8       59.24       64.14      4.10 o
  -3   9   8        0.00        4.94      8.50 o
  -2   9   8      111.03      106.23      3.04 o
  -1   9   8       17.94       47.60      7.48 o
   0   9   8       20.79       43.71      7.98 o
   1   9   8       28.50       36.65      6.66 o
   2   9   8        1.73       10.53      4.10 o
   3   9   8        0.02        0.98      4.37 o
   4   9   8       51.86       57.86     13.09 o
   5   9   8        0.01        1.03      5.23 o
   6   9   8        8.08        7.75      1.65 o
   7   9   8       10.92       18.76      5.04 o
   8   9   8       14.06       15.02      7.81 o
  -8  10   8       52.45       44.38      3.18 o
  -7  10   8        2.69        4.27      3.60 o
  -6  10   8       41.61       35.52      4.03 o
  -5  10   8      233.08      214.95      4.59 o
  -4  10   8        5.79       17.73      6.14 o
  -3  10   8       60.77       57.12      3.00 o
  -2  10   8       17.60       21.03      5.43 o
  -1  10   8       10.95       19.51      4.88 o
   0  10   8        5.54        5.43      1.98 o
   1  10   8        0.14        0.64      1.02 o
   2  10   8       16.71       18.03      1.67 o
   3  10   8      464.54      439.14      4.27 o
   4  10   8       28.53       33.95      5.62 o
   5  10   8        2.95       30.86     17.84 o
  -3  11   8        0.00        2.45      3.19 o
  -2  11   8        0.22        2.29      3.57 o
  -1  11   8      110.85      102.36      6.41 o
   0  11   8        0.28        1.91      3.33 o
 -17   0   9       10.84        8.87      8.15 o
 -15   0   9       89.64      133.58     51.78 o
 -13   0   9     1061.82     1070.06     24.19 o
 -11   0   9      751.39      714.74     20.52 o
  -9   0   9      259.00      282.73     11.54 o
  -7   0   9      570.04      580.47     13.63 o
  -5   0   9      916.13      910.99     18.61 o
  -3   0   9     1154.90     1159.96     30.94 o
  -1   0   9     1441.40     1347.29     50.56 o
   1   0   9      417.50      456.72      7.69 o
   3   0   9      639.34      632.91     28.14 o
   5   0   9      129.10      177.18     16.28 o
   7   0   9       10.66       26.72     22.86 o
   9   0   9     2526.30     2481.90     70.69 o
  11   0   9      267.73      275.27     14.92 o
  13   0   9       85.14       77.55     23.42 o
 -17   1   9       48.01       50.96      7.93 o
 -16   1   9       28.64       28.71     16.96 o
 -15   1   9        4.19       14.75     10.40 o
 -14   1   9       51.45       48.99      3.29 o
 -13   1   9        0.01        1.33      5.21 o
 -12   1   9       20.20       27.66     15.38 o
 -11   1   9      306.68      307.64      5.99 o
 -10   1   9        5.28        6.23      2.86 o
  -9   1   9     1728.72     1657.90      6.77 o
  -8   1   9      145.56      137.12      1.97 o
  -7   1   9       41.39       47.28     20.88 o
  -6   1   9      168.89      192.31     10.97 o
  -5   1   9      115.64      124.24      6.97 o
  -4   1   9       34.16       36.34      2.79 o
  -3   1   9        4.12       14.85      5.81 o
  -2   1   9       84.17       86.45     13.90 o
  -1   1   9      869.63      873.74     12.65 o
   0   1   9      118.68      122.34      4.11 o
   1   1   9      421.85      420.58      9.15 o
   2   1   9      160.15      176.05      7.59 o
   3   1   9     1584.40     1582.42     11.94 o
   4   1   9        0.34        1.93      2.42 o
   5   1   9      463.80      454.16      4.51 o
   6   1   9       97.12       97.84      8.57 o
   7   1   9        1.31       12.96      6.10 o
   8   1   9       41.28       40.82      2.00 o
   9   1   9      109.58      105.47     18.69 o
  10   1   9       78.68       76.20      4.44 o
  11   1   9        0.03        2.06     12.84 o
  12   1   9        0.07        3.58     12.71 o
  13   1   9      238.54      242.89      7.20 o
  14   1   9       14.75       18.92      2.88 o
 -17   2   9       22.83       28.58     32.88 o
 -16   2   9       91.24       84.08      3.88 o
 -15   2   9        0.03        2.85     10.95 o
 -14   2   9        0.63        2.82      8.48 o
 -13   2   9        0.04       13.96      4.39 o
 -12   2   9      432.35      421.94     11.30 o
 -11   2   9       10.48       12.75      2.18 o
 -10   2   9       13.71       15.46      4.23 o
  -9   2   9       53.29       75.66      5.36 o
  -8   2   9       47.84       81.69      9.83 o
  -7   2   9     1066.84     1130.49     18.73 o
  -6   2   9     2223.51     2117.82     45.26 o
  -5   2   9      187.67      196.37      2.98 o
  -4   2   9      405.10      404.83      7.71 o
  -3   2   9      502.40      484.74      4.25 o
  -2   2   9       98.15      116.75      7.12 o
  -1   2   9     1208.71     1260.37     11.79 o
   0   2   9      983.82      947.91     27.74 o
   1   2   9     1594.83     1537.66      3.73 o
   2   2   9     1750.22     1784.13     14.79 o
   3   2   9      311.36      300.96     14.22 o
   4   2   9        0.35        9.92     15.77 o
   5   2   9      426.98      433.98      8.82 o
   6   2   9       84.71       84.00      4.62 o
   7   2   9      206.51      196.32      4.06 o
   8   2   9      309.28      319.97      6.28 o
   9   2   9     1600.79     1631.66     30.16 o
  10   2   9       11.81       22.23      6.64 o
  11   2   9       39.57       47.38      9.89 o
  12   2   9      146.86      158.04      6.92 o
  13   2   9        0.00        1.07     22.37 o
  14   2   9        7.53       11.19      4.70 o
 -16   3   9       96.01       91.83      4.70 o
 -15   3   9        2.72        6.45      9.04 o
 -14   3   9        4.17        5.98      3.97 o
 -13   3   9      462.20      417.62      3.19 o
 -12   3   9        0.06        2.14      3.31 o
 -11   3   9      192.50      185.44      4.15 o
 -10   3   9      162.94      158.34      3.24 o
  -9   3   9      750.06      845.84     17.42 o
  -8   3   9       71.16       73.81      3.76 o
  -7   3   9       59.41       66.49      8.46 o
  -6   3   9       21.78       22.34      3.25 o
  -5   3   9       35.33       68.30      8.61 o
  -4   3   9     1106.28     1125.06     15.42 o
  -3   3   9     2332.14     2300.45     13.83 o
  -2   3   9     1316.62     1301.77      9.39 o
  -1   3   9     1331.33     1232.05     29.00 o
   0   3   9     1111.02     1167.59     17.46 o
   1   3   9      139.47      162.03      8.49 o
   2   3   9       84.81       88.15      3.21 o
   3   3   9      252.04      239.75      5.16 o
   4   3   9       39.01       42.56      7.42 o
   5   3   9      430.32      433.17     16.54 o
   6   3   9      169.77      193.18      9.16 o
   7   3   9      444.48      415.75      8.54 o
   8   3   9        3.18       43.42      9.76 o
   9   3   9       67.31       66.22      5.21 o
  10   3   9      264.43      262.16     15.10 o
  11   3   9      117.60      117.29      6.53 o
  12   3   9       22.69       22.95      1.55 o
  13   3   9       57.27       58.08      3.63 o
  14   3   9       26.64       35.56      7.58 o
 -16   4   9        3.37        5.87      2.70 o
 -15   4   9       49.45       46.56     10.56 o
 -14   4   9      103.06      102.53      3.87 o
 -13   4   9        2.00       20.79     17.31 o
 -12   4   9       53.49       53.15      1.53 o
 -11   4   9        3.41        6.48      3.03 o
 -10   4   9       97.14       96.82      5.52 o
  -9   4   9      517.46      489.46     13.83 o
  -8   4   9        0.84        5.92      2.64 o
  -7   4   9      567.59      543.28      5.73 o
  -6   4   9      392.64      407.80      6.89 o
  -5   4   9        0.96        7.81      7.08 o
  -4   4   9       13.45       14.37      2.51 o
  -3   4   9      171.41      171.43      2.68 o
  -2   4   9      207.06      234.35     10.24 o
  -1   4   9      851.78      815.34      4.23 o
   0   4   9      180.15      201.01      7.46 o
   1   4   9      807.87      845.64     31.41 o
   2   4   9     1645.24     1629.93     28.29 o
   3   4   9      750.38      709.02     25.69 o
   4   4   9        3.88       41.26      9.48 o
   5   4   9       71.90       78.69      9.61 o
   6   4   9      498.68      475.44      8.75 o
   7   4   9       74.77       74.16      2.23 o
   8   4   9      101.95      102.45      5.67 o
   9   4   9        4.52        5.15      4.15 o
  10   4   9        5.60        8.32     10.00 o
  11   4   9        4.61       14.54      6.82 o
  12   4   9      121.16      117.52     11.61 o
  13   4   9        3.06       14.33     21.61 o
 -15   5   9      112.39      110.84      8.65 o
 -14   5   9       64.06       62.89      6.21 o
 -13   5   9        2.63        7.78     11.12 o
 -12   5   9       33.85       40.15      4.14 o
 -11   5   9        1.24        6.55      5.55 o
 -10   5   9      240.17      237.19      4.99 o
  -9   5   9        1.20        2.83      3.03 o
  -8   5   9      213.55      217.84      7.06 o
  -7   5   9      146.19      145.89      4.18 o
  -6   5   9       27.79       28.32      3.93 o
  -5   5   9      106.99      113.54      4.10 o
  -4   5   9      113.20      129.03     13.87 o
  -3   5   9        6.54        8.73      1.97 o
  -2   5   9     2549.97     2453.48     52.65 o
  -1   5   9      498.15      480.58      3.85 o
   0   5   9       44.18       45.96      4.14 o
   1   5   9       12.94       49.57     12.05 o
   2   5   9      111.60      112.18      4.12 o
   3   5   9     1054.13     1069.52     38.48 o
   4   5   9      243.96      231.42     14.68 o
   5   5   9       15.08       15.41      1.89 o
   6   5   9      179.39      195.51     12.67 o
   7   5   9      271.30      289.73      9.47 o
   8   5   9      398.38      398.14      7.30 o
   9   5   9      197.28      215.24      9.00 o
  10   5   9       12.32       24.53     13.12 o
  11   5   9      122.79      120.82      7.88 o
  12   5   9       87.21       79.04      7.59 o
  13   5   9       67.34       71.64     13.07 o
 -14   6   9       93.18       87.49      3.22 o
 -13   6   9       13.49       15.07      4.92 o
 -12   6   9        7.66       16.03     16.96 o
 -11   6   9        5.71       11.62      3.82 o
 -10   6   9       45.16       58.47     10.50 o
  -9   6   9      351.47      325.41      4.46 o
  -8   6   9        8.78       14.43      3.21 o
  -7   6   9      519.56      524.94      9.06 o
  -6   6   9      514.77      481.08      7.29 o
  -5   6   9       81.72       77.05      5.58 o
  -4   6   9       91.24      105.80      6.98 o
  -3   6   9      914.27      953.80     10.63 o
  -2   6   9        7.94       13.10      2.96 o
  -1   6   9      651.74      648.04      9.72 o
   0   6   9       16.87       23.23      9.99 o
   1   6   9      105.86      131.86      7.90 o
   2   6   9      372.45      378.74     11.04 o
   3   6   9      230.82      273.39     14.04 o
   4   6   9       49.43       57.04      6.50 o
   5   6   9      588.93      598.05     12.48 o
   6   6   9       99.01      106.40      4.61 o
   7   6   9       38.92       39.58      4.16 o
   8   6   9       27.92       34.86      3.54 o
   9   6   9       50.09       49.63      3.73 o
  10   6   9       57.06       70.95     11.23 o
  11   6   9       34.69       30.94      5.79 o
  12   6   9        3.83        7.08     17.80 o
 -13   7   9       48.34       45.67      3.44 o
 -12   7   9       73.74       87.01     14.37 o
 -11   7   9        4.27        9.88      4.82 o
 -10   7   9        9.69       17.81     12.61 o
  -9   7   9       34.24       36.31      7.48 o
  -8   7   9        0.21        1.63      1.28 o
  -7   7   9       16.53       29.04      6.65 o
  -6   7   9        3.72       15.75     13.79 o
  -5   7   9      453.14      453.17      8.26 o
  -4   7   9      528.51      527.61      9.20 o
  -3   7   9       50.88       66.49      7.61 o
  -2   7   9      219.16      214.32      9.82 o
  -1   7   9      708.47      664.70     24.63 o
   0   7   9       20.53       31.76      7.80 o
   1   7   9      208.41      226.07      7.48 o
   2   7   9      314.45      289.36      5.94 o
   3   7   9      955.59      886.64     12.87 o
   4   7   9      276.27      273.13      8.86 o
   5   7   9       53.39       55.99      3.95 o
   6   7   9       16.62       23.53      9.26 o
   7   7   9        2.98        3.18     10.73 o
   8   7   9       36.37       37.81     12.27 o
   9   7   9       92.39       95.58     11.04 o
  10   7   9       62.76       85.50     10.00 o
  11   7   9       41.16       50.13     10.98 o
 -12   8   9       51.76       53.76      9.02 o
 -11   8   9        0.15        1.99      5.11 o
 -10   8   9       25.58       25.45      3.33 o
  -9   8   9        2.75       15.20     17.28 o
  -8   8   9        1.63        6.40      6.68 o
  -7   8   9       14.61       26.34     16.99 o
  -6   8   9       30.34       39.41      8.92 o
  -5   8   9       67.29       62.87     11.68 o
  -4   8   9      340.83      313.80      6.29 o
  -3   8   9       38.32       36.59      6.92 o
  -2   8   9       83.47       87.00     14.03 o
  -1   8   9      324.26      300.11      5.32 o
   0   8   9       85.05       78.00      4.90 o
   1   8   9        2.03        9.74      6.63 o
   2   8   9        1.15        4.83      2.30 o
   3   8   9       16.96       17.99      2.70 o
   4   8   9       20.12       18.88      2.62 o
   5   8   9       24.82       21.89      4.49 o
   6   8   9      180.86      183.25     10.27 o
   7   8   9        0.04       16.09     15.75 o
   8   8   9      128.18      125.80      5.34 o
   9   8   9       21.73       22.94      3.06 o
 -10   9   9        1.31        9.08     10.25 o
  -9   9   9        6.71       17.18     11.31 o
  -8   9   9      158.97      153.43      5.82 o
  -7   9   9       32.19       42.08     10.20 o
  -6   9   9        1.63        3.88      4.07 o
  -5   9   9        9.55       18.67      6.23 o
  -4   9   9      132.35      138.65      5.63 o
  -3   9   9       29.78       31.77      7.29 o
  -2   9   9        0.04        1.57      6.21 o
  -1   9   9       76.78       75.81      3.73 o
   0   9   9      503.70      472.05     11.28 o
   1   9   9       14.50       13.44      2.62 o
   2   9   9      180.46      181.05      7.71 o
   3   9   9       53.78       55.12      7.46 o
   4   9   9      135.33      130.73      2.07 o
   5   9   9       25.12       38.15      8.75 o
   6   9   9       13.71       22.19     16.49 o
   7   9   9       46.55       36.98     13.92 o
  -7  10   9        6.47        9.40      4.04 o
  -6  10   9        3.29       12.26      5.80 o
  -5  10   9        0.66       13.92     11.62 o
  -4  10   9      133.35      144.08     10.99 o
  -3  10   9       52.45       54.29      5.60 o
  -2  10   9        2.32        6.49      3.94 o
  -1  10   9       22.64       31.17     11.59 o
   0  10   9       24.52       36.36      8.44 o
   1  10   9        9.16        7.63      5.78 o
   2  10   9       37.55       44.64      7.68 o
   3  10   9      115.08      125.43     10.21 o
   4  10   9      183.01      181.25      9.05 o
   5  10   9      138.75      134.17      7.93 o
 -16   0  10      499.50      491.03     27.61 o
 -14   0  10      120.81      115.85     13.93 o
 -12   0  10      670.93      686.38     27.29 o
 -10   0  10       35.38       40.09     13.52 o
  -8   0  10       65.47       79.62     12.23 o
  -6   0  10      106.24      165.58     24.36 o
  -4   0  10        3.00        7.43      8.03 o
  -2   0  10     2176.24     2134.48      4.54 o
   0   0  10      402.15      406.24      7.24 o
   2   0  10     5268.03     5152.49     10.79 o
   4   0  10     1904.12     1815.55      9.48 o
   6   0  10        4.86       27.84     21.31 o
   8   0  10      105.58      130.87     14.64 o
  10   0  10      781.07      762.01     22.40 o
  12   0  10       60.69       65.78     26.76 o
  14   0  10        0.79        1.17      0.62 o
 -17   1  10        0.06        1.26      7.62 o
 -16   1  10        0.54        6.35     15.63 o
 -15   1  10       25.94       43.11     10.04 o
 -14   1  10       20.59       18.47      3.27 o
 -13   1  10       19.19       23.92      3.67 o
 -12   1  10      377.55      355.40      4.74 o
 -11   1  10      131.58      140.86      6.53 o
 -10   1  10      309.53      318.43      9.49 o
  -9   1  10       25.29       26.36      2.45 o
  -8   1  10       43.82       47.67      6.56 o
  -7   1  10       82.92       89.95     10.55 o
  -6   1  10     1801.36     1756.69     25.94 o
  -5   1  10      320.45      351.48     10.27 o
  -4   1  10     1097.95     1143.75     25.13 o
  -3   1  10      587.16      587.40     32.35 o
  -2   1  10     4571.43     4479.59      9.94 o
  -1   1  10     1201.84     1231.94     20.88 o
   0   1  10      322.20      407.08     19.60 o
   1   1  10     1189.02     1149.81     44.87 o
   2   1  10     1764.33     1725.61     42.64 o
   3   1  10      219.34      200.25      2.32 o
   4   1  10       92.71       89.96      3.76 o
   5   1  10        3.64       14.40      9.64 o
   6   1  10      558.51      571.98      5.59 o
   7   1  10      125.17      138.23      8.25 o
   8   1  10      197.44      228.90     13.09 o
   9   1  10       38.64       44.58      7.32 o
  10   1  10      606.87      564.58      6.90 o
  11   1  10       23.46       30.71     10.39 o
  12   1  10       17.87       18.22      9.79 o
  13   1  10       11.59       19.10     11.25 o
  14   1  10      124.10      120.16      7.40 o
 -16   2  10        0.56        3.27      6.63 o
 -15   2  10        9.02        8.73      2.39 o
 -14   2  10      205.36      207.23     31.09 o
 -13   2  10        1.15        2.10      3.95 o
 -12   2  10       24.68       38.62     10.59 o
 -11   2  10     1784.84     1741.90     14.64 o
 -10   2  10        9.10       14.79      4.69 o
  -9   2  10      270.27      271.86      4.95 o
  -8   2  10       97.77       96.69      7.53 o
  -7   2  10      267.47      289.69     10.80 o
  -6   2  10     1206.13     1169.08     10.33 o
  -5   2  10     1175.99     1126.29      6.57 o
  -4   2  10       21.35       28.65     11.24 o
  -3   2  10       37.48       40.36      7.51 o
  -2   2  10      175.47      172.63      5.39 o
  -1   2  10      368.41      354.13      1.71 o
   0   2  10     1221.74     1200.59      8.48 o
   1   2  10      427.24      422.19     22.68 o
   2   2  10      105.06      165.05     11.55 o
   3   2  10      851.97      841.71     10.08 o
   4   2  10      426.47      419.20      8.73 o
   5   2  10      970.71     1001.74     36.12 o
   6   2  10      353.52      377.69     10.55 o
   7   2  10      808.55      765.37     16.36 o
   8   2  10        5.92       19.65      7.40 o
   9   2  10       37.56       64.84     11.90 o
  10   2  10      143.55      139.54      2.92 o
  11   2  10       12.31       18.94      8.11 o
  12   2  10       70.68       67.69      1.32 o
  13   2  10       15.07       20.63      7.39 o
  14   2  10      101.69      106.13     14.58 o
 -16   3  10        0.00        2.22     10.41 o
 -15   3  10       40.92       37.66      9.19 o
 -14   3  10       15.75       21.29     10.13 o
 -13   3  10        2.70        6.95     10.19 o
 -12   3  10       72.15       72.73     14.74 o
 -11   3  10       68.12       65.41     10.84 o
 -10   3  10       47.14       59.13     16.82 o
  -9   3  10      112.23      109.75      2.79 o
  -8   3  10        0.52        4.76      7.69 o
  -7   3  10       17.42       22.81      2.67 o
  -6   3  10      712.62      694.41      4.25 o
  -5   3  10      475.16      492.00     16.12 o
  -4   3  10        7.52       16.64      7.57 o
  -3   3  10      259.28      260.70      6.60 o
  -2   3  10       89.38       90.82      2.82 o
  -1   3  10       87.52       91.86      6.28 o
   0   3  10       27.56       32.73      4.39 o
   1   3  10     1758.89     1706.41      8.33 o
   2   3  10     1481.90     1444.21     39.20 o
   3   3  10      130.14      167.33     21.55 o
   4   3  10       84.36       88.52      2.29 o
   5   3  10      466.19      450.36      7.57 o
   6   3  10      571.99      538.45     13.74 o
   7   3  10      396.46      410.08     11.90 o
   8   3  10       29.20       34.70      7.99 o
   9   3  10       21.52       48.34      8.29 o
  10   3  10        2.27        5.20      2.57 o
  11   3  10       53.73       61.11     13.62 o
  12   3  10       68.08       70.91      5.26 o
  13   3  10       29.02       30.70      5.52 o
 -16   4  10       51.87       49.47      3.81 o
 -15   4  10       51.33       60.80     16.27 o
 -14   4  10        8.54       20.71     18.91 o
 -13   4  10      158.46      154.31      4.66 o
 -12   4  10        4.50        7.08      5.03 o
 -11   4  10      700.19      654.27     18.42 o
 -10   4  10      108.28      109.21      7.40 o
  -9   4  10      666.46      617.16      6.25 o
  -8   4  10      248.07      239.76      1.87 o
  -7   4  10      573.49      556.13     12.31 o
  -6   4  10      217.63      229.45     13.89 o
  -5   4  10     1057.65     1090.13     12.06 o
  -4   4  10        0.05        1.01      2.32 o
  -3   4  10      393.08      390.80     16.82 o
  -2   4  10        9.17       11.45      8.97 o
  -1   4  10       11.89       15.66      2.80 o
   0   4  10     2853.76     2695.40     40.55 o
   1   4  10      281.72      318.24      8.90 o
   2   4  10      180.35      194.33      7.39 o
   3   4  10      207.66      210.08      3.41 o
   4   4  10       71.45       76.97      5.35 o
   5   4  10       43.63       47.83      3.76 o
   6   4  10        1.69        4.54      2.77 o
   7   4  10      484.88      478.06      9.20 o
   8   4  10      205.63      201.76      8.51 o
   9   4  10        5.27        9.62      9.32 o
  10   4  10       88.95       82.95      2.17 o
  11   4  10      163.51      159.35     17.13 o
  12   4  10       16.71       15.74      0.94 o
  13   4  10       24.69       32.70     14.29 o
 -15   5  10        2.34        4.40      2.72 o
 -14   5  10       21.69       35.92     16.53 o
 -13   5  10      460.61      417.78      7.80 o
 -12   5  10       82.94       85.45      6.55 o
 -11   5  10       49.01       50.31      2.69 o
 -10   5  10      284.06      289.37     12.24 o
  -9   5  10       20.38       29.49      2.91 o
  -8   5  10       23.14       25.48      5.64 o
  -7   5  10      160.62      185.67      6.94 o
  -6   5  10      110.24      111.06     13.96 o
  -5   5  10      242.92      261.33      8.03 o
  -4   5  10     1650.53     1607.16     23.52 o
  -3   5  10      173.73      199.75      8.80 o
  -2   5  10      243.34      228.92      9.63 o
  -1   5  10      288.95      325.85     17.67 o
   0   5  10       41.47       60.42      9.05 o
   1   5  10        1.28       27.83      6.73 o
   2   5  10       24.87       24.89      2.06 o
   3   5  10       80.35       89.40      9.37 o
   4   5  10     1748.33     1771.80     14.26 o
   5   5  10      464.06      456.39     13.35 o
   6   5  10      273.47      276.64      4.10 o
   7   5  10      341.67      334.10     35.02 o
   8   5  10      212.90      227.37     10.43 o
   9   5  10      223.06      222.50     14.09 o
  10   5  10       24.79       37.30     15.08 o
  11   5  10        4.61        6.67      3.44 o
  12   5  10       69.84       72.80      1.71 o
 -14   6  10        1.57        2.09      0.96 o
 -13   6  10       21.90       20.01      1.80 o
 -12   6  10        6.96       17.20     14.72 o
 -11   6  10      240.50      223.04     17.75 o
 -10   6  10       96.77      111.18     11.80 o
  -9   6  10       94.42       92.80      2.90 o
  -8   6  10      451.82      418.52      7.90 o
  -7   6  10        2.53       12.45      4.66 o
  -6   6  10      105.79       95.75     10.56 o
  -5   6  10      248.60      222.09     10.52 o
  -4   6  10       57.79       62.76     17.35 o
  -3   6  10        2.74       10.42      4.31 o
  -2   6  10       29.97       36.69      3.53 o
  -1   6  10      197.69      192.60      5.00 o
   0   6  10        8.97       18.73     21.63 o
   1   6  10        3.49        5.97      2.23 o
   2   6  10       91.08       90.55     10.33 o
   3   6  10       84.58       76.54      6.29 o
   4   6  10      108.22      116.70      7.56 o
   5   6  10       24.53       26.02      2.35 o
   6   6  10       30.92       41.65      9.46 o
   7   6  10       20.97       23.42      7.42 o
   8   6  10       70.31       65.46      6.23 o
   9   6  10      303.78      314.91     20.05 o
  10   6  10       46.09       50.15      5.28 o
  11   6  10        8.85       19.19      8.59 o
 -13   7  10       22.41       25.21      5.25 o
 -12   7  10       79.04       75.58      2.06 o
 -11   7  10      315.92      313.29     12.44 o
 -10   7  10       19.35       27.33      2.37 o
  -9   7  10       47.61       40.19      3.93 o
  -8   7  10       34.41       45.60      9.80 o
  -7   7  10       31.66       35.20     12.58 o
  -6   7  10       96.95       99.43      6.85 o
  -5   7  10       36.61       43.86      9.73 o
  -4   7  10      274.14      267.73     14.29 o
  -3   7  10       13.46       20.66      6.14 o
  -2   7  10      164.20      184.17      9.20 o
  -1   7  10        0.86       11.87      6.70 o
   0   7  10       11.55       15.81      6.76 o
   1   7  10       79.88      110.45      9.15 o
   2   7  10       15.21       26.58      9.71 o
   3   7  10       52.54       48.87      3.01 o
   4   7  10       83.90       93.04      8.54 o
   5   7  10        1.35        5.92      2.52 o
   6   7  10      335.87      335.99      5.65 o
   7   7  10        0.18        1.72      6.13 o
   8   7  10       22.41       25.79      7.66 o
   9   7  10       57.44       66.72     13.52 o
  10   7  10        0.78        6.27      2.71 o
 -11   8  10        8.62        9.69      1.91 o
 -10   8  10        1.24        2.65      3.87 o
  -9   8  10       37.71       54.64     14.82 o
  -8   8  10       97.02       96.69      7.71 o
  -7   8  10       16.11       24.08      4.67 o
  -6   8  10        6.01        6.23      2.25 o
  -5   8  10       20.71       27.45      4.56 o
  -4   8  10      234.36      223.90     12.68 o
  -3   8  10        1.62        9.73     13.73 o
  -2   8  10        4.59       14.35     12.41 o
  -1   8  10      149.64      171.60      7.88 o
   0   8  10       39.23       52.96      9.60 o
   1   8  10       50.03       49.20      4.68 o
   2   8  10       79.36       86.56     12.07 o
   3   8  10       31.47       30.22      5.11 o
   4   8  10       58.81       69.51     14.40 o
   5   8  10       22.43       28.58      5.01 o
   6   8  10       18.28       19.31      4.85 o
   7   8  10      503.59      511.38     15.35 o
   8   8  10       59.27       57.19      3.63 o
  -9   9  10        2.04       16.06     16.05 o
  -8   9  10        0.64        2.30      4.37 o
  -7   9  10       20.77       23.15      3.72 o
  -6   9  10       11.13       17.66      7.10 o
  -5   9  10      161.41      185.00      9.85 o
  -4   9  10       12.29       12.31      4.28 o
  -3   9  10       33.21       38.12      7.05 o
  -2   9  10       63.81       66.89     18.31 o
  -1   9  10       93.87      108.18     12.65 o
   0   9  10        5.67       10.02      6.05 o
   1   9  10        8.96       20.41      7.34 o
   2   9  10       14.28       27.05     10.91 o
   3   9  10       46.36       49.86      5.62 o
   4   9  10       27.93       30.03      9.96 o
   5   9  10        7.92       17.16      4.39 o
   6   9  10       41.85       41.54      3.23 o
  -6  10  10       18.78       36.54     13.05 o
  -5  10  10       18.04       24.43      8.51 o
  -4  10  10       23.91       23.51      1.55 o
  -3  10  10        2.29       16.09     11.60 o
  -2  10  10        0.48        8.05      3.13 o
  -1  10  10      197.40      201.47      8.30 o
   0  10  10       44.65       43.56      5.39 o
   1  10  10       18.83       19.14      5.59 o
   2  10  10       76.44       69.49      3.09 o
   3  10  10       45.59       50.14     11.14 o
 -15   0  11        1.94       14.29     46.68 o
 -13   0  11      148.41      151.84     10.44 o
 -11   0  11       33.80       35.77     17.53 o
  -9   0  11      153.16      161.96      3.37 o
  -7   0  11      924.00      984.28     38.04 o
  -5   0  11      107.29      130.07      9.56 o
  -3   0  11     4496.40     4415.94     39.63 o
  -1   0  11     2228.90     2148.64     19.78 o
   1   0  11      272.46      284.61     11.37 o
   3   0  11        0.27        3.66      4.53 o
   5   0  11       60.92       85.12     19.12 o
   7   0  11     2057.64     1908.28     30.76 o
   9   0  11       16.37       28.40     18.37 o
  11   0  11       61.92       59.82      2.53 o
  13   0  11      591.12      550.40     10.57 o
 -16   1  11        1.07       11.99      9.24 o
 -15   1  11       35.95       36.49      1.77 o
 -14   1  11       19.03       37.53     10.95 o
 -13   1  11      194.59      198.79      6.32 o
 -12   1  11       15.93       18.54      3.66 o
 -11   1  11       24.56       26.93      2.09 o
 -10   1  11       36.08       31.61      1.80 o
  -9   1  11       15.45       27.80      8.31 o
  -8   1  11        0.06        0.56      5.09 o
  -7   1  11      111.42      111.25      5.86 o
  -6   1  11      342.19      345.28     13.04 o
  -5   1  11     2491.75     2482.97     10.25 o
  -4   1  11      988.82      975.92     27.42 o
  -3   1  11       27.13       45.97      5.22 o
  -2   1  11       21.10       29.04      3.57 o
  -1   1  11      835.05      841.33     33.97 o
   0   1  11      663.41      721.15     18.64 o
   1   1  11      178.37      200.41     13.38 o
   2   1  11       77.25       85.59      4.19 o
   3   1  11     1165.96     1133.82     17.95 o
   4   1  11      229.07      252.23      6.74 o
   5   1  11       47.19       43.87      2.30 o
   6   1  11      230.69      259.93      9.60 o
   7   1  11      135.16      135.64      6.85 o
   8   1  11       18.41       23.53      4.13 o
   9   1  11      491.41      511.55     12.77 o
  10   1  11        2.51        3.91      6.72 o
  11   1  11        0.13        0.85      4.81 o
  12   1  11       40.96       40.97      6.92 o
  13   1  11       30.30       37.35      6.69 o
 -16   2  11       18.43       21.05      3.50 o
 -15   2  11       23.52       29.90     13.54 o
 -14   2  11        7.57       18.01     26.78 o
 -13   2  11      265.96      265.67      5.72 o
 -12   2  11       69.74       78.10     12.74 o
 -11   2  11       37.11       49.52      3.91 o
 -10   2  11        5.19       17.35      7.14 o
  -9   2  11      161.89      165.30      8.75 o
  -8   2  11       15.69       12.24      3.07 o
  -7   2  11      143.69      152.06      7.10 o
  -6   2  11        0.66       22.94      7.99 o
  -5   2  11      166.54      170.69      6.01 o
  -4   2  11       76.39       84.60      6.52 o
  -3   2  11     1102.64     1118.03     20.55 o
  -2   2  11      203.28      197.91      5.80 o
  -1   2  11       86.45       99.75      4.60 o
   0   2  11      108.77      111.59     10.98 o
   1   2  11      114.84      137.56      7.60 o
   2   2  11        5.08       10.50      5.80 o
   3   2  11      723.01      720.09     37.61 o
   4   2  11        0.09        0.80      1.70 o
   5   2  11     2893.64     2755.30     18.30 o
   6   2  11      464.46      458.86      7.68 o
   7   2  11        5.11       12.07      4.88 o
   8   2  11      168.16      164.42     15.33 o
   9   2  11        0.00        1.47      2.19 o
  10   2  11        3.06        6.93      2.00 o
  11   2  11       63.61       85.66     14.76 o
  12   2  11        8.46       12.57     12.83 o
  13   2  11      248.10      234.19     17.20 o
 -16   3  11       48.92       52.80      6.29 o
 -15   3  11       51.06       53.66     14.59 o
 -14   3  11      261.29      263.79     13.73 o
 -13   3  11       21.13       28.21     14.57 o
 -12   3  11      518.00      476.28     15.01 o
 -11   3  11       93.86       89.71      3.32 o
 -10   3  11       54.20       78.16     11.03 o
  -9   3  11      541.95      592.17     26.61 o
  -8   3  11        0.15        0.73      0.87 o
  -7   3  11      296.89      293.77      2.85 o
  -6   3  11     1126.13     1124.44     19.81 o
  -5   3  11      338.86      325.06      9.82 o
  -4   3  11     1082.70      998.20     18.25 o
  -3   3  11        0.27        5.03      9.91 o
  -2   3  11        4.47       18.24     15.15 o
  -1   3  11      913.24      904.08     41.68 o
   0   3  11      316.57      383.09     29.41 o
   1   3  11       80.12       86.78      6.69 o
   2   3  11      323.01      320.01      4.48 o
   3   3  11      308.35      329.96      8.33 o
   4   3  11       68.81       77.67      6.87 o
   5   3  11       12.91       17.40      8.58 o
   6   3  11      850.94      875.53      8.65 o
   7   3  11       12.21       21.82      8.39 o
   8   3  11       24.45       35.57     13.73 o
   9   3  11       35.67       42.00      7.09 o
  10   3  11        0.06        7.63      4.19 o
  11   3  11       30.93       31.76      2.12 o
  12   3  11      169.39      161.58     19.30 o
  13   3  11       28.67       32.34      5.04 o
 -15   4  11       19.87       21.85     15.28 o
 -14   4  11       18.12       40.51     13.94 o
 -13   4  11        0.00        2.98     10.26 o
 -12   4  11      136.71      134.58     14.87 o
 -11   4  11      261.44      273.93     13.74 o
 -10   4  11      340.59      334.79      5.90 o
  -9   4  11       32.28       30.99      2.74 o
  -8   4  11       49.87       54.08      3.45 o
  -7   4  11        0.64       11.40      5.72 o
  -6   4  11      146.61      146.50     17.94 o
  -5   4  11        4.58        6.04      5.73 o
  -4   4  11      214.05      226.68      6.15 o
  -3   4  11      486.95      494.76      6.41 o
  -2   4  11      588.48      586.16     21.60 o
  -1   4  11      260.92      252.47     17.39 o
   0   4  11      222.45      270.98     13.36 o
   1   4  11      349.21      334.55      4.89 o
   2   4  11       76.17      106.56     11.06 o
   3   4  11       16.86       46.39      4.98 o
   4   4  11      154.84      157.03      3.99 o
   5   4  11      401.60      395.30      9.55 o
   6   4  11      506.24      502.17     14.11 o
   7   4  11      143.00      180.52     16.78 o
   8   4  11       38.31       40.93      4.47 o
   9   4  11       46.16       45.89      8.46 o
  10   4  11       21.38       35.25     13.75 o
  11   4  11       31.66       32.30      4.21 o
  12   4  11       19.51       21.91      9.01 o
 -15   5  11       70.99       80.15     24.47 o
 -14   5  11      131.62      123.61      3.23 o
 -13   5  11       92.53       85.53      4.10 o
 -12   5  11       16.69       25.39     10.30 o
 -11   5  11       93.80       95.24      7.03 o
 -10   5  11       51.47       45.01     13.94 o
  -9   5  11       10.76       16.85      6.12 o
  -8   5  11      238.43      234.01      6.95 o
  -7   5  11      225.12      207.63      9.11 o
  -6   5  11      754.09      807.45     17.19 o
  -5   5  11        0.72       11.26     10.51 o
  -4   5  11      129.69      133.30     12.24 o
  -3   5  11       55.84       56.31      3.97 o
  -2   5  11      494.48      461.10      5.86 o
  -1   5  11        1.07       27.85      4.67 o
   0   5  11      214.89      214.77     16.05 o
   1   5  11      446.82      421.45     13.47 o
   2   5  11      971.02      931.67      9.90 o
   3   5  11       58.01       55.76      3.68 o
   4   5  11      187.95      180.96      5.08 o
   5   5  11      275.04      283.32     10.82 o
   6   5  11        4.23       31.86     14.05 o
   7   5  11       77.32       79.47      3.27 o
   8   5  11        3.15       15.15      9.05 o
   9   5  11       42.20       42.13      1.86 o
  10   5  11      123.02      120.67      6.09 o
  11   5  11        2.03        5.71     18.98 o
 -14   6  11       93.21       93.03      3.82 o
 -13   6  11       10.63       14.29      8.48 o
 -12   6  11       88.09       85.38      8.91 o
 -11   6  11      204.36      186.69      5.36 o
 -10   6  11      165.48      165.07      7.76 o
  -9   6  11      156.05      156.62     15.26 o
  -8   6  11       80.04       86.82     10.09 o
  -7   6  11      293.39      304.42     11.91 o
  -6   6  11        0.02        1.64     10.03 o
  -5   6  11      502.98      489.14     10.86 o
  -4   6  11      850.56      867.06     10.62 o
  -3   6  11      104.21      104.12      5.53 o
  -2   6  11        3.01        7.41      3.17 o
  -1   6  11      100.46      122.86      9.25 o
   0   6  11      449.62      420.80     19.75 o
   1   6  11     1067.50     1015.94      7.01 o
   2   6  11        3.63        8.36      5.14 o
   3   6  11      801.74      756.76      6.77 o
   4   6  11       40.21       43.78      3.15 o
   5   6  11      266.10      249.85     12.69 o
   6   6  11       66.98       69.26      9.44 o
   7   6  11        3.99       10.43      9.96 o
   8   6  11       43.26       46.76      6.21 o
   9   6  11       25.96       35.27     11.17 o
  10   6  11        0.51        5.23      5.09 o
 -12   7  11        3.40       10.81      3.70 o
 -11   7  11       48.21       58.02     12.65 o
 -10   7  11       16.62       25.20      6.90 o
  -9   7  11        1.67       14.63      8.23 o
  -8   7  11      113.29      109.87      3.10 o
  -7   7  11       35.74       36.01      6.08 o
  -6   7  11       49.61       47.53      2.88 o
  -5   7  11       78.26       78.73      2.23 o
  -4   7  11       41.14       42.40      1.66 o
  -3   7  11      200.97      206.28     11.36 o
  -2   7  11       53.36       51.97      1.54 o
  -1   7  11       50.36       66.15      8.36 o
   0   7  11       86.47      110.75      7.79 o
   1   7  11       69.24       72.39      4.15 o
   2   7  11       33.12       46.98      9.68 o
   3   7  11        1.05        9.68      3.77 o
   4   7  11       82.81      106.00      8.67 o
   5   7  11       43.93       54.61      5.96 o
   6   7  11       49.76       47.45      4.85 o
   7   7  11      702.20      638.09      7.48 o
   8   7  11       61.47       57.51      3.02 o
   9   7  11        8.92       17.87      9.74 o
 -11   8  11        0.09        5.75      9.25 o
 -10   8  11        1.08        6.01     12.83 o
  -9   8  11       37.68       44.09      6.86 o
  -8   8  11       81.14       77.28      8.63 o
  -7   8  11        0.98        3.85      8.37 o
  -6   8  11       21.19       34.08     12.68 o
  -5   8  11      132.44      139.55     10.88 o
  -4   8  11        0.50        5.51      9.33 o
  -3   8  11       41.46       38.28      5.19 o
  -2   8  11       13.11       17.70      7.63 o
  -1   8  11       17.58       17.29      1.48 o
   0   8  11       57.52       55.67      5.98 o
   1   8  11        0.26       10.76      6.32 o
   2   8  11      243.19      226.60     12.56 o
   3   8  11      103.33       97.46      6.89 o
   4   8  11      217.88      208.45      4.02 o
   5   8  11        2.52       18.55     11.70 o
   6   8  11       51.63       48.05      7.33 o
   7   8  11       14.19       26.53     14.01 o
   8   8  11       22.31       32.98      7.02 o
  -9   9  11       61.42       60.74      5.56 o
  -8   9  11      216.59      204.12     14.61 o
  -7   9  11        2.81        7.97      6.82 o
  -6   9  11      114.86      121.00      6.39 o
  -5   9  11        0.26        2.53      2.05 o
  -4   9  11      247.13      220.39      3.80 o
  -3   9  11        2.71        9.97      3.09 o
  -2   9  11       59.18       55.13      3.41 o
  -1   9  11       56.15       52.79      4.06 o
   0   9  11      244.28      232.45     11.75 o
   1   9  11        0.16        1.66      3.96 o
   2   9  11        7.78       11.84     10.44 o
   3   9  11        0.37        3.27      1.41 o
   4   9  11      161.68      158.76      4.05 o
   5   9  11       13.10       23.87      7.05 o
   6   9  11        1.12        6.73      3.16 o
  -5  10  11        6.31       20.96      4.24 o
  -4  10  11        9.08       10.22      2.68 o
  -3  10  11       18.82       26.51      5.47 o
  -2  10  11        1.10        2.10      1.37 o
  -1  10  11        3.18        9.42      3.32 o
   0  10  11      199.96      193.79      7.17 o
   1  10  11       37.03       31.42      4.08 o
   2  10  11       33.53       38.32      8.32 o
 -16   0  12       58.46       68.25     46.00 o
 -14   0  12       91.94      113.73      8.13 o
 -12   0  12      292.40      312.47     27.43 o
 -10   0  12      274.51      314.46     24.93 o
  -8   0  12     1398.17     1378.85     20.46 o
  -6   0  12     1497.75     1585.83     24.16 o
  -4   0  12       50.93       54.29      3.22 o
  -2   0  12      716.96      734.60     10.46 o
   0   0  12      110.04      136.16     19.48 o
   2   0  12     1611.77     1547.57     40.07 o
   4   0  12       19.98       17.66      2.11 o
   6   0  12     1851.14     1836.86     38.43 o
   8   0  12        2.50        8.13     17.66 o
  10   0  12       63.50       74.09     13.43 o
  12   0  12       31.89       37.58     13.65 o
 -16   1  12        7.07       13.32      5.82 o
 -15   1  12      108.81      117.02     18.97 o
 -14   1  12      226.79      253.73     14.64 o
 -13   1  12      260.90      243.37     11.10 o
 -12   1  12       31.57       49.84     11.62 o
 -11   1  12        2.18        3.10      6.41 o
 -10   1  12      502.92      494.63      9.08 o
  -9   1  12        0.32        5.69     12.81 o
  -8   1  12        4.31       11.32     12.79 o
  -7   1  12       57.48       60.44      5.40 o
  -6   1  12     1057.28     1059.28      7.89 o
  -5   1  12       98.98       98.85     16.88 o
  -4   1  12     1477.41     1441.04     10.89 o
  -3   1  12      266.31      284.47      7.81 o
  -2   1  12      298.11      305.97      3.94 o
  -1   1  12        0.45        4.76      3.30 o
   0   1  12      504.42      562.71     10.17 o
   1   1  12        3.29        9.27      7.85 o
   2   1  12      928.30      908.60     16.69 o
   3   1  12      439.34      427.17     10.47 o
   4   1  12       11.52       33.31      9.48 o
   5   1  12        7.75       12.46      2.36 o
   6   1  12      841.37      864.19     34.84 o
   7   1  12      265.70      247.28     11.87 o
   8   1  12        1.59        5.23      4.61 o
   9   1  12       12.44       21.45      7.86 o
  10   1  12      501.61      464.13      9.32 o
  11   1  12       15.83       16.03      5.84 o
  12   1  12        2.57        8.37      6.01 o
  13   1  12       30.90       41.79     10.82 o
 -16   2  12       35.48       36.30      3.59 o
 -15   2  12       35.82       34.52      7.75 o
 -14   2  12        4.48        3.27      3.30 o
 -13   2  12       22.97       39.79     21.53 o
 -12   2  12      332.18      326.20     11.43 o
 -11   2  12       17.12       25.27     13.57 o
 -10   2  12      995.52      936.32     10.82 o
  -9   2  12        1.89       27.36      9.77 o
  -8   2  12        4.17        9.56      3.97 o
  -7   2  12      721.82      680.41      8.30 o
  -6   2  12       88.54       87.07     10.30 o
  -5   2  12      294.24      280.89      5.96 o
  -4   2  12      167.83      168.58      6.42 o
  -3   2  12        1.08        5.18      3.03 o
  -2   2  12      403.60      381.62     19.16 o
  -1   2  12      979.66      985.00     35.09 o
   0   2  12       57.99       57.72      1.33 o
   1   2  12       29.60       42.48     14.06 o
   2   2  12     1133.40     1108.55     33.83 o
   3   2  12      162.81      162.55      4.14 o
   4   2  12        0.39        7.81      9.35 o
   5   2  12      134.67      121.51     17.30 o
   6   2  12       88.57      110.99     12.01 o
   7   2  12        1.38       31.24     23.70 o
   8   2  12       11.46       25.87     11.54 o
   9   2  12      127.95      160.16     15.27 o
  10   2  12      274.59      265.27     19.72 o
  11   2  12       43.12       46.44     17.39 o
  12   2  12        6.98       13.83      4.17 o
 -15   3  12       46.44       50.85     11.03 o
 -14   3  12        8.89       16.07     15.28 o
 -13   3  12       87.94       80.22      2.96 o
 -12   3  12       96.85       89.09      6.66 o
 -11   3  12        2.73        7.63      5.34 o
 -10   3  12       29.60       38.53      7.40 o
  -9   3  12      417.14      389.08      7.71 o
  -8   3  12      109.66      108.35      2.31 o
  -7   3  12      708.79      816.59     16.67 o
  -6   3  12       14.38       16.67      3.03 o
  -5   3  12      182.20      176.86      1.75 o
  -4   3  12       16.28       31.89      9.39 o
  -3   3  12     1291.91     1271.78     23.01 o
  -2   3  12      277.34      270.49     10.33 o
  -1   3  12      107.39      109.75      6.62 o
   0   3  12      401.07      395.99      7.00 o
   1   3  12       26.34       34.74      8.94 o
   2   3  12      168.28      179.00      7.34 o
   3   3  12     1190.85     1211.37     28.21 o
   4   3  12       41.31       41.07      7.47 o
   5   3  12      881.35      863.48     11.08 o
   6   3  12      435.19      397.64     66.43 o
   7   3  12      372.18      347.43     19.70 o
   8   3  12      319.51      319.39      6.59 o
   9   3  12       33.05       37.32      2.61 o
  10   3  12       29.70       40.90      8.75 o
  11   3  12      194.12      202.22      6.47 o
  12   3  12       28.06       35.40      5.38 o
 -15   4  12        0.01        3.87      9.90 o
 -14   4  12       12.81       15.42      7.69 o
 -13   4  12       12.42       16.79      5.09 o
 -12   4  12       99.15      104.87     11.95 o
 -11   4  12       22.61       29.68     11.14 o
 -10   4  12        2.81        2.79      6.33 o
  -9   4  12      509.37      522.26     17.13 o
  -8   4  12       40.22       41.62      4.67 o
  -7   4  12      668.31      659.34     12.25 o
  -6   4  12      108.95      142.80      8.61 o
  -5   4  12      829.78      775.66     19.96 o
  -4   4  12        2.72       30.34      7.04 o
  -3   4  12      561.20      574.14      8.52 o
  -2   4  12      124.42      116.03      7.77 o
  -1   4  12      624.14      626.94      6.43 o
   0   4  12       28.25       28.51      3.51 o
   1   4  12       27.12       40.03     13.80 o
   2   4  12        5.11       14.14      4.50 o
   3   4  12       72.37       77.93      5.81 o
   4   4  12     1603.72     1585.87     12.25 o
   5   4  12        7.58        7.60      3.11 o
   6   4  12        8.48        7.57      1.30 o
   7   4  12       51.53       56.28      9.67 o
   8   4  12       85.96       80.94      6.73 o
   9   4  12       54.02       57.49      3.45 o
  10   4  12       17.63       18.20      3.40 o
  11   4  12      123.67      114.72      7.77 o
 -14   5  12      179.84      171.01     14.16 o
 -13   5  12       24.45       24.94      6.42 o
 -12   5  12       53.63       76.16     11.43 o
 -11   5  12       31.15       29.08      6.25 o
 -10   5  12       10.62       15.32      4.97 o
  -9   5  12       26.51       35.31      6.29 o
  -8   5  12      401.11      423.78     10.88 o
  -7   5  12       35.63       47.48      4.38 o
  -6   5  12      470.94      460.34      6.98 o
  -5   5  12       79.05       71.46      7.42 o
  -4   5  12      445.69      421.67     10.13 o
  -3   5  12       82.64       93.53     10.39 o
  -2   5  12      463.42      504.41     24.68 o
  -1   5  12       50.07       58.55     10.54 o
   0   5  12      532.69      538.93     17.22 o
   1   5  12        3.44        9.61      2.06 o
   2   5  12       83.12      105.40      8.32 o
   3   5  12       63.56       64.86      7.57 o
   4   5  12      250.96      258.85      4.98 o
   5   5  12      208.31      208.59      5.56 o
   6   5  12       39.79       39.86      4.80 o
   7   5  12       92.85      109.49     13.08 o
   8   5  12       90.05       94.89      2.89 o
   9   5  12       91.42       84.99      6.35 o
  10   5  12       14.86       20.58     20.86 o
  11   5  12       49.27       51.67      5.33 o
 -13   6  12       23.39       24.24     22.82 o
 -12   6  12       39.17       40.82      3.97 o
 -11   6  12       35.36       31.35      4.76 o
 -10   6  12        5.28       14.34      5.80 o
  -9   6  12        0.03        2.75      2.42 o
  -8   6  12        5.66        8.80      3.65 o
  -7   6  12       17.43       19.17      1.85 o
  -6   6  12        0.05        1.51      2.32 o
  -5   6  12      100.25      108.88     14.04 o
  -4   6  12      337.50      328.53     10.57 o
  -3   6  12       86.24       81.88      4.19 o
  -2   6  12        0.43        6.45      6.03 o
  -1   6  12      887.27      869.09     10.81 o
   0   6  12        5.02       11.33      4.74 o
   1   6  12        3.76        7.31      2.98 o
   2   6  12      186.44      211.57      9.65 o
   3   6  12        6.99       13.22      5.86 o
   4   6  12        4.87       22.02      5.63 o
   5   6  12       33.60       52.08     12.38 o
   6   6  12        8.07       15.05      5.60 o
   7   6  12        0.14        6.66      9.09 o
   8   6  12        4.78        6.94      1.25 o
   9   6  12       10.62       17.71     16.85 o
  10   6  12       68.75       73.80     17.01 o
 -12   7  12       12.94       13.97      5.55 o
 -11   7  12       55.43       51.26      3.11 o
 -10   7  12       51.62       51.62      2.37 o
  -9   7  12       22.44       33.13      9.10 o
  -8   7  12       90.31       92.93      8.97 o
  -7   7  12      209.73      236.01     12.05 o
  -6   7  12       15.14       29.23      7.23 o
  -5   7  12       29.70       28.59      5.28 o
  -4   7  12       72.61       81.83      8.99 o
  -3   7  12        0.13        3.96      3.11 o
  -2   7  12       15.30       16.96     10.03 o
  -1   7  12      123.67      123.22     10.51 o
   0   7  12        5.74       34.06      8.08 o
   1   7  12      155.67      160.91      7.43 o
   2   7  12       20.28       19.10      1.29 o
   3   7  12       28.09       41.93     10.14 o
   4   7  12        2.71        6.06      2.60 o
   5   7  12       26.11       26.60      5.07 o
   6   7  12       87.24       80.41      8.72 o
   7   7  12        0.25        6.74      4.50 o
   8   7  12      177.86      179.23      7.45 o
   9   7  12       11.05       11.54      1.67 o
 -10   8  12       54.87       77.67     10.87 o
  -9   8  12        3.44        8.54      8.66 o
  -8   8  12        3.89       27.20     10.52 o
  -7   8  12        2.64       14.20      9.80 o
  -6   8  12        6.09        6.22      4.28 o
  -5   8  12        3.58        4.70      1.02 o
  -4   8  12      389.46      361.15     13.07 o
  -3   8  12      152.21      156.10      5.98 o
  -2   8  12      168.54      161.83     14.09 o
  -1   8  12        0.52        6.25      5.79 o
   0   8  12       97.06       96.49      9.16 o
   1   8  12      146.06      164.93     15.18 o
   2   8  12       60.20       65.68      3.44 o
   3   8  12      259.23      237.40     17.85 o
   4   8  12       14.04       16.33      1.41 o
   5   8  12      145.20      137.73      5.05 o
   6   8  12       93.39       96.90      4.18 o
   7   8  12        4.94        8.51      6.64 o
  -8   9  12       38.51       38.31      2.38 o
  -7   9  12       92.36       95.75      3.34 o
  -6   9  12        0.37       15.61     12.88 o
  -5   9  12       17.87       23.96      4.52 o
  -4   9  12       38.63       43.92     11.75 o
  -3   9  12       16.92       15.17      3.33 o
  -2   9  12        5.15        6.32      2.39 o
  -1   9  12      105.01      137.50     11.21 o
   0   9  12        5.87       13.47     11.38 o
   1   9  12      217.01      203.16      3.25 o
   2   9  12        0.01        2.52      5.29 o
   3   9  12        1.11       10.08      6.73 o
   4   9  12       32.42       42.68     11.34 o
   5   9  12       24.87       37.28     12.07 o
  -3  10  12       74.52       76.76      5.55 o
  -2  10  12        0.09        0.33      0.63 o
  -1  10  12       26.72       26.24      3.05 o
   0  10  12        1.24       16.09     11.40 o
 -15   0  13        0.40        3.74     35.77 o
 -13   0  13      115.83      113.54      1.23 o
 -11   0  13      810.28      831.72     28.65 o
  -9   0  13       93.84       93.45      4.80 o
  -7   0  13     1274.99     1346.89     26.38 o
  -5   0  13      231.54      253.64      7.68 o
  -3   0  13     1110.22     1078.34     21.18 o
  -1   0  13       73.92       82.23     12.95 o
   1   0  13     1033.67      999.96      6.98 o
   3   0  13      626.87      611.77      6.42 o
   5   0  13      470.54      456.35      8.91 o
   7   0  13      506.26      512.26     19.13 o
   9   0  13       63.02       63.76      2.29 o
  11   0  13       44.13       46.00      6.22 o
 -16   1  13        0.16        1.48      1.67 o
 -15   1  13       13.63       17.35      9.03 o
 -14   1  13       29.59       34.57      5.30 o
 -13   1  13       32.12       33.22      4.50 o
 -12   1  13       32.29       36.56      5.64 o
 -11   1  13        0.06        3.02      9.17 o
 -10   1  13      324.51      289.48      3.98 o
  -9   1  13      916.92      926.00     20.33 o
  -8   1  13      423.43      527.50     15.30 o
  -7   1  13       12.35        9.98      6.02 o
  -6   1  13        3.50       16.28     10.58 o
  -5   1  13      176.88      180.67      9.76 o
  -4   1  13       19.16       37.33      5.93 o
  -3   1  13      510.13      493.10      5.75 o
  -2   1  13       37.96       40.36      1.36 o
  -1   1  13     1612.04     1589.01     13.84 o
   0   1  13      143.09      153.53      5.67 o
   1   1  13      116.00      126.15      6.25 o
   2   1  13       10.72       11.45      1.37 o
   3   1  13      144.63      156.95      9.20 o
   4   1  13      594.52      617.74     22.76 o
   5   1  13     1354.20     1393.70     23.85 o
   6   1  13       40.21       42.57      1.76 o
   7   1  13      283.28      279.61     13.17 o
   8   1  13       22.15       29.45      8.34 o
   9   1  13       18.43       22.20      8.65 o
  10   1  13        0.12        5.82      8.68 o
  11   1  13        9.38       21.81      5.38 o
  12   1  13        5.22        6.32      3.92 o
 -15   2  13        6.38       20.48     10.62 o
 -14   2  13       46.62       49.42      9.98 o
 -13   2  13      184.25      185.63     12.31 o
 -12   2  13        7.29       19.42     12.29 o
 -11   2  13        0.38       17.35     20.87 o
 -10   2  13       50.43       59.68     10.02 o
  -9   2  13        0.57        7.13      5.28 o
  -8   2  13      181.24      170.84     14.12 o
  -7   2  13       41.41       48.52      7.20 o
  -6   2  13        0.19        3.06     10.55 o
  -5   2  13     1398.86     1386.28     15.35 o
  -4   2  13      439.75      412.88      5.15 o
  -3   2  13       61.42       73.05     12.74 o
  -2   2  13        0.34        6.03      8.66 o
  -1   2  13      583.34      554.04      3.65 o
   0   2  13       47.39       56.45     10.04 o
   1   2  13      124.06      128.55      6.67 o
   2   2  13       73.41       84.85      6.85 o
   3   2  13      274.40      272.70      3.22 o
   4   2  13       71.52      100.15     10.25 o
   5   2  13       78.10       75.51      9.92 o
   6   2  13        5.28       12.22      7.54 o
   7   2  13       65.76       86.72     13.90 o
   8   2  13       44.38       81.15     18.50 o
   9   2  13       62.04       63.51      3.72 o
  10   2  13       42.31       47.03      6.51 o
  11   2  13        4.31       10.13      5.37 o
  12   2  13       14.14       19.04      5.60 o
 -15   3  13       18.52       29.61     21.81 o
 -14   3  13       51.62       60.94     12.25 o
 -13   3  13      447.92      424.78     10.09 o
 -12   3  13      232.41      215.89     13.11 o
 -11   3  13       12.27       18.06      7.63 o
 -10   3  13      220.51      220.61     14.05 o
  -9   3  13       41.23       41.35      4.84 o
  -8   3  13      239.59      241.49     17.76 o
  -7   3  13      595.21      552.85     11.71 o
  -6   3  13        4.77       14.99      5.48 o
  -5   3  13      105.73      135.76      6.84 o
  -4   3  13      173.55      197.83     14.89 o
  -3   3  13     1069.39     1012.22      8.87 o
  -2   3  13      862.65      827.84     10.40 o
  -1   3  13      306.03      310.03     11.85 o
   0   3  13       89.66      114.22     11.50 o
   1   3  13        1.13        6.41      4.38 o
   2   3  13        5.96        9.26      5.01 o
   3   3  13      288.85      279.60      8.10 o
   4   3  13      560.83      561.67      7.48 o
   5   3  13       19.51       58.15      8.46 o
   6   3  13       84.17       91.58      2.84 o
   7   3  13       88.10       91.24     12.07 o
   8   3  13       20.82       22.03      2.39 o
   9   3  13       42.47       60.04     12.99 o
  10   3  13       12.80       27.30      8.14 o
  11   3  13        0.02        1.30      5.14 o
 -15   4  13        3.89       12.56     11.77 o
 -14   4  13       22.70       30.52     12.91 o
 -13   4  13       11.74       20.32     11.08 o
 -12   4  13       26.62       57.41     10.46 o
 -11   4  13      128.60      138.97     14.19 o
 -10   4  13       16.35       19.97      4.37 o
  -9   4  13        6.99       17.60      8.71 o
  -8   4  13      151.61      145.03      3.70 o
  -7   4  13      144.45      143.28      3.45 o
  -6   4  13      276.79      271.71     11.61 o
  -5   4  13        2.44        3.55      2.28 o
  -4   4  13      481.66      483.70     19.01 o
  -3   4  13      310.24      314.28      3.92 o
  -2   4  13        1.81       18.18      8.96 o
  -1   4  13      113.20      113.86      9.25 o
   0   4  13      454.35      438.89      2.38 o
   1   4  13      664.67      694.49     13.64 o
   2   4  13      919.36      890.27     12.42 o
   3   4  13      381.49      364.24      4.99 o
   4   4  13      317.62      323.84      5.77 o
   5   4  13      111.31      108.60     11.86 o
   6   4  13      419.25      396.62     11.68 o
   7   4  13       25.77       29.41      3.88 o
   8   4  13        8.30       18.89      8.71 o
   9   4  13       50.94       51.80      3.75 o
  10   4  13      600.81      558.04      8.97 o
  11   4  13        2.93       20.96     23.94 o
 -14   5  13       46.59       48.90     24.48 o
 -13   5  13        4.80        7.49      2.65 o
 -12   5  13       85.93      112.61     20.60 o
 -11   5  13        0.01        2.28     12.79 o
 -10   5  13      416.65      439.53     13.36 o
  -9   5  13       48.02       50.04      4.90 o
  -8   5  13      152.68      185.67     15.93 o
  -7   5  13       82.03       89.25     14.30 o
  -6   5  13      254.44      243.95      9.70 o
  -5   5  13       32.53       52.91      5.02 o
  -4   5  13       52.12       53.17      3.95 o
  -3   5  13        0.66       16.78      8.30 o
  -2   5  13      150.90      154.12     18.06 o
  -1   5  13       56.38       66.29      4.84 o
   0   5  13      168.04      152.00     17.69 o
   1   5  13      146.47      152.49      2.27 o
   2   5  13      653.12      638.74      9.18 o
   3   5  13      117.75      114.90      4.22 o
   4   5  13        8.15       11.97      3.36 o
   5   5  13      174.29      181.59      7.94 o
   6   5  13      727.20      674.31      7.63 o
   7   5  13        0.04        2.35      1.72 o
   8   5  13        9.91       19.89      5.33 o
   9   5  13      216.57      201.37      8.59 o
  10   5  13        4.65       15.43     17.97 o
 -13   6  13        3.15        7.25      5.67 o
 -12   6  13        0.37       12.10     15.19 o
 -11   6  13       15.70       15.44      8.10 o
 -10   6  13      128.89      127.39      4.31 o
  -9   6  13        2.62        7.15      4.56 o
  -8   6  13       78.63       86.20      4.04 o
  -7   6  13      701.95      706.16     13.93 o
  -6   6  13      399.49      352.37      7.30 o
  -5   6  13      265.11      255.82      7.62 o
  -4   6  13       65.54       63.88      7.96 o
  -3   6  13      352.27      360.45      7.09 o
  -2   6  13      212.03      189.38     15.75 o
  -1   6  13      188.19      180.57      4.46 o
   0   6  13        1.23        2.19      5.36 o
   1   6  13      340.14      317.55      5.78 o
   2   6  13       81.72      102.31     10.38 o
   3   6  13       54.25       49.34      7.94 o
   4   6  13       21.85       26.01      7.33 o
   5   6  13       46.44       57.37      5.52 o
   6   6  13        3.25        9.72      5.18 o
   7   6  13      152.87      141.99      1.35 o
   8   6  13        2.63       12.69     14.60 o
   9   6  13        2.07       11.42     12.45 o
 -11   7  13       24.26       25.60      2.80 o
 -10   7  13        9.58        9.46      3.99 o
  -9   7  13        1.36        6.69     14.64 o
  -8   7  13       55.48       64.42      6.77 o
  -7   7  13      221.34      239.14     11.66 o
  -6   7  13       42.02       53.95      7.51 o
  -5   7  13        1.70       13.02      4.21 o
  -4   7  13        7.46       10.40      3.85 o
  -3   7  13      179.30      160.94      3.68 o
  -2   7  13       26.66       30.42      7.71 o
  -1   7  13       55.31       63.01      7.68 o
   0   7  13      124.25      122.17      9.05 o
   1   7  13        0.78        6.51      3.53 o
   2   7  13      310.22      314.55      7.92 o
   3   7  13      342.06      342.78      7.75 o
   4   7  13       33.35       41.32      8.49 o
   5   7  13       10.53        9.10      5.75 o
   6   7  13       22.54       36.61      8.69 o
   7   7  13       43.83       41.88      0.88 o
   8   7  13      107.99       94.93      7.48 o
 -10   8  13       44.30       41.93      6.44 o
  -9   8  13       32.17       42.47     11.84 o
  -8   8  13       11.98       11.82      3.42 o
  -7   8  13        4.26       15.70     15.37 o
  -6   8  13       38.34       34.80      3.06 o
  -5   8  13       14.36       21.16      4.87 o
  -4   8  13       14.32       20.24      4.22 o
  -3   8  13       20.48       18.67      4.54 o
  -2   8  13       20.45       25.64      4.49 o
  -1   8  13       18.18       23.88      2.59 o
   0   8  13       23.53       25.78      3.60 o
   1   8  13        0.79       11.60      5.26 o
   2   8  13        3.99       12.83      4.88 o
   3   8  13       20.77       21.15      2.93 o
   4   8  13      236.03      233.60     13.86 o
   5   8  13       54.55       67.72      9.37 o
   6   8  13        0.36        4.22      3.98 o
  -7   9  13       32.22       37.64     11.19 o
  -6   9  13       19.92       28.73      7.47 o
  -5   9  13        0.32        8.96     11.80 o
  -4   9  13      383.49      368.69      6.95 o
  -3   9  13       21.30       35.86      6.20 o
  -2   9  13       10.14       16.19      3.98 o
  -1   9  13        3.93        5.44      4.54 o
   0   9  13      258.31      259.25     11.15 o
   1   9  13        1.39        3.48      1.90 o
   2   9  13       36.83       33.40      4.08 o
   3   9  13      177.99      179.07     13.81 o
 -14   0  14       45.69       50.76     20.07 o
 -12   0  14       94.03       94.39     16.41 o
 -10   0  14      157.17      162.27      6.03 o
  -8   0  14      157.68      142.20     32.13 o
  -6   0  14     2195.09     2111.98      9.60 o
  -4   0  14      308.20      321.53      9.01 o
  -2   0  14      562.17      599.40     12.34 o
   0   0  14        0.15       32.31     17.55 o
   2   0  14     1587.54     1606.88     16.68 o
   4   0  14      641.68      624.94     14.82 o
   6   0  14      103.53      113.69      7.43 o
   8   0  14       90.99      113.23     15.40 o
  10   0  14      104.11      107.60      0.68 o
 -15   1  14        0.81       12.63     11.59 o
 -14   1  14        0.01        0.40      2.74 o
 -13   1  14       67.46       62.67     13.60 o
 -12   1  14      104.16      123.04     10.87 o
 -11   1  14        2.78       18.72     12.53 o
 -10   1  14      624.24      583.43      8.76 o
  -9   1  14      508.81      509.30     12.80 o
  -8   1  14        1.21       23.60      7.96 o
  -7   1  14      244.33      230.16      5.36 o
  -6   1  14       85.62       88.81      7.53 o
  -5   1  14       18.97       20.40      5.94 o
  -4   1  14       23.96       43.31      8.30 o
  -3   1  14       41.83       43.17      2.77 o
  -2   1  14      270.70      277.86      8.36 o
  -1   1  14      137.66      141.03      6.37 o
   0   1  14     1533.97     1447.37     45.82 o
   1   1  14       52.70       60.00     11.47 o
   2   1  14      205.43      223.74     10.17 o
   3   1  14       11.54       16.18      2.32 o
   4   1  14       46.41       90.61     14.65 o
   5   1  14      655.23      637.57     12.80 o
   6   1  14      133.31      132.57      3.53 o
   7   1  14       21.80       28.49      7.32 o
   8   1  14       29.27       49.97      5.74 o
   9   1  14        1.01        2.34      1.84 o
  10   1  14      204.24      215.35     15.95 o
  11   1  14        2.00       11.04     12.66 o
 -15   2  14        2.96       15.57     16.50 o
 -14   2  14       53.42       52.34      9.56 o
 -13   2  14        6.38        8.97      2.90 o
 -12   2  14       41.50       41.10      3.90 o
 -11   2  14       57.64       46.86     13.36 o
 -10   2  14       26.38       33.15      6.48 o
  -9   2  14       22.56       32.32     10.98 o
  -8   2  14      844.49      865.33     13.48 o
  -7   2  14     1166.93     1062.00      7.94 o
  -6   2  14      149.05      147.64      3.21 o
  -5   2  14      678.75      665.14      5.78 o
  -4   2  14      163.84      162.62     10.40 o
  -3   2  14       81.71       78.84      3.47 o
  -2   2  14       85.36      111.95     15.68 o
  -1   2  14       83.34       87.23      7.52 o
   0   2  14      562.31      527.96      2.18 o
   1   2  14       46.72       43.65      5.89 o
   2   2  14      116.94      129.10      7.33 o
   3   2  14     1898.05     1781.67     55.04 o
   4   2  14       49.46       63.73      7.98 o
   5   2  14      187.19      204.60     12.40 o
   6   2  14      558.13      534.59     14.14 o
   7   2  14      237.30      262.26     17.63 o
   8   2  14       28.45       26.67      2.75 o
   9   2  14        0.33       10.50      8.42 o
  10   2  14      195.58      213.22     16.33 o
  11   2  14      127.77      133.51     11.06 o
 -15   3  14       22.97       24.62     17.30 o
 -14   3  14        0.64        5.21      4.85 o
 -13   3  14        1.37        6.87      4.27 o
 -12   3  14        0.73       10.87     17.82 o
 -11   3  14        2.28       11.72      3.63 o
 -10   3  14        1.80        2.30      3.49 o
  -9   3  14        0.19       14.82      6.36 o
  -8   3  14      441.26      425.98      3.65 o
  -7   3  14       14.76       13.54      3.32 o
  -6   3  14      542.26      521.99      2.90 o
  -5   3  14       54.02       54.01      5.42 o
  -4   3  14        5.10       18.08      7.14 o
  -3   3  14       78.58       76.73      4.45 o
  -2   3  14     1307.91     1269.51     34.33 o
  -1   3  14       86.28       89.46      1.89 o
   0   3  14      661.89      629.09     26.80 o
   1   3  14      388.11      378.01     12.79 o
   2   3  14       16.22       20.29      7.70 o
   3   3  14      118.87      115.11      3.55 o
   4   3  14        0.61        4.36      3.37 o
   5   3  14      178.80      171.50      5.26 o
   6   3  14        0.42       22.06     14.30 o
   7   3  14      314.75      337.03      8.91 o
   8   3  14       12.02       14.47      3.47 o
   9   3  14       57.98       68.04      7.87 o
  10   3  14        5.85       13.35      5.83 o
  11   3  14      104.79       98.42      2.09 o
 -14   4  14       38.47       37.28      8.10 o
 -13   4  14       40.02       35.89      1.60 o
 -12   4  14       40.62       45.40      8.89 o
 -11   4  14       99.57       91.24      5.95 o
 -10   4  14        3.94       12.46      6.27 o
  -9   4  14       12.92       18.44      6.05 o
  -8   4  14        0.41        4.72     12.90 o
  -7   4  14      157.94      170.86      4.86 o
  -6   4  14       42.71       63.95      4.85 o
  -5   4  14      764.66      729.80      7.82 o
  -4   4  14       35.18       38.49      8.77 o
  -3   4  14      303.19      283.38      4.58 o
  -2   4  14        2.26        7.46      4.00 o
  -1   4  14      575.50      555.56     50.28 o
   0   4  14      431.02      393.01      2.72 o
   1   4  14       73.87      101.91      9.33 o
   2   4  14      824.58      882.03     11.58 o
   3   4  14       85.09       86.19      2.58 o
   4   4  14       93.70       81.15     18.66 o
   5   4  14        8.83       17.77     10.86 o
   6   4  14       36.84       34.61      0.94 o
   7   4  14       81.30      120.38     13.92 o
   8   4  14      220.29      227.59     10.00 o
   9   4  14        0.34        3.00      2.71 o
  10   4  14       12.01       27.77     21.74 o
 -13   5  14       73.24       75.88     15.12 o
 -12   5  14        4.56       20.41     12.87 o
 -11   5  14       14.43       17.10      3.87 o
 -10   5  14       57.96       67.15      3.37 o
  -9   5  14       15.64       24.34      4.71 o
  -8   5  14        6.47        8.02      3.99 o
  -7   5  14        1.54        4.06      1.57 o
  -6   5  14       39.45       42.49      3.90 o
  -5   5  14      468.64      445.36      9.96 o
  -4   5  14     2049.18     1910.34     11.36 o
  -3   5  14       96.13      104.15      6.87 o
  -2   5  14      175.28      172.90     10.37 o
  -1   5  14       37.47       45.57      7.45 o
   0   5  14       97.06      114.23      9.53 o
   1   5  14      211.51      234.03     12.22 o
   2   5  14        0.70        7.98     13.11 o
   3   5  14       10.49       25.89      3.64 o
   4   5  14      277.06      283.94      8.46 o
   5   5  14      235.54      258.27     13.23 o
   6   5  14        0.74       12.11      6.99 o
   7   5  14      107.35      109.15      3.03 o
   8   5  14        1.24        6.70      3.55 o
   9   5  14        3.49       23.38     16.92 o
 -12   6  14        3.97       10.56     10.88 o
 -11   6  14       27.95       25.92      3.58 o
 -10   6  14        1.11        7.40      3.72 o
  -9   6  14       92.45      107.80     11.00 o
  -8   6  14       31.24       29.72      1.75 o
  -7   6  14       60.16       64.36      7.27 o
  -6   6  14       21.84       21.83      6.31 o
  -5   6  14      237.10      271.34     11.76 o
  -4   6  14       11.20       16.46      5.80 o
  -3   6  14      175.27      176.87      6.49 o
  -2   6  14        4.70        5.97      4.09 o
  -1   6  14       13.56       17.64      4.92 o
   0   6  14      118.11      121.07      4.72 o
   1   6  14        2.46        4.83      4.46 o
   2   6  14       38.17       36.15      5.74 o
   3   6  14        9.47       21.73      5.82 o
   4   6  14       58.47       58.91     17.09 o
   5   6  14       19.41       19.65      3.55 o
   6   6  14       24.23       24.92      2.92 o
   7   6  14       31.56       33.03      9.37 o
   8   6  14      197.01      219.47     18.29 o
 -11   7  14       27.18       35.07      9.24 o
 -10   7  14       15.09       15.39      4.74 o
  -9   7  14       32.20       32.87      7.69 o
  -8   7  14        0.00        0.65      3.78 o
  -7   7  14      166.52      165.02      9.43 o
  -6   7  14       20.97       20.56      3.40 o
  -5   7  14        0.46        6.36      2.51 o
  -4   7  14        1.08        2.08      4.06 o
  -3   7  14       71.05       71.21      2.12 o
  -2   7  14       11.75       21.60      4.78 o
  -1   7  14       38.90       50.91      9.42 o
   0   7  14        1.88        2.35      1.97 o
   1   7  14       57.94       99.80     13.83 o
   2   7  14        0.00        3.02      1.45 o
   3   7  14      140.14      151.14      8.39 o
   4   7  14      639.07      606.12      9.15 o
   5   7  14       25.74       32.00      2.72 o
   6   7  14        9.25        8.98      1.82 o
   7   7  14       13.82       15.25      7.01 o
  -9   8  14        3.34       12.50     12.00 o
  -8   8  14        6.54       14.58      6.51 o
  -7   8  14       25.75       25.17      5.51 o
  -6   8  14       42.12       41.12      3.14 o
  -5   8  14       21.46       26.21      3.77 o
  -4   8  14        0.02        0.14      0.69 o
  -3   8  14       77.75       73.24      2.47 o
  -2   8  14       25.51       40.66      9.32 o
  -1   8  14        0.01        0.88      0.97 o
   0   8  14       33.41       31.58      2.01 o
   1   8  14        8.91       51.24     14.35 o
   2   8  14      222.82      256.89     14.57 o
   3   8  14       25.47       33.06      6.95 o
   4   8  14        0.03        0.49      1.99 o
   5   8  14      110.60      109.80      4.55 o
  -5   9  14       69.89       60.89      6.44 o
  -4   9  14        9.00       15.53     12.82 o
  -3   9  14      201.53      201.88     10.90 o
  -2   9  14       26.84       23.17      5.04 o
  -1   9  14        4.43        4.39      3.37 o
   0   9  14       12.84       23.59      7.38 o
   1   9  14        1.83        2.87      4.07 o
 -15   0  15       32.51       43.30     31.02 o
 -13   0  15       83.94       83.85      9.45 o
 -11   0  15       16.75       28.16      4.71 o
  -9   0  15      747.62      709.07      8.67 o
  -7   0  15     3157.42     3014.17     22.92 o
  -5   0  15      715.73      795.67     15.03 o
  -3   0  15        1.38        5.30      4.02 o
  -1   0  15       16.31       26.54     18.57 o
   1   0  15      739.78      837.14     18.82 o
   3   0  15        0.10       11.68      7.75 o
   5   0  15        4.61        9.55      3.16 o
   7   0  15      226.63      217.03     10.23 o
   9   0  15      103.65      107.53     11.11 o
  11   0  15      129.62      129.20     13.71 o
 -15   1  15        4.95       15.65     10.59 o
 -14   1  15        0.07        7.79      4.95 o
 -13   1  15      153.39      158.26     13.73 o
 -12   1  15        0.18        1.51      2.39 o
 -11   1  15       75.41       84.75     13.05 o
 -10   1  15      215.71      199.38      7.37 o
  -9   1  15       64.08       68.39     11.48 o
  -8   1  15      168.91      182.96     16.22 o
  -7   1  15        4.09       13.34      8.24 o
  -6   1  15       53.47       58.48      5.52 o
  -5   1  15      114.01      117.12      2.44 o
  -4   1  15      557.87      520.40     28.33 o
  -3   1  15       57.20       54.85      4.18 o
  -2   1  15      347.52      318.69     12.00 o
  -1   1  15       33.57       41.79      9.58 o
   0   1  15      226.60      234.58     10.14 o
   1   1  15      281.69      273.28      4.55 o
   2   1  15       12.97       31.05      2.40 o
   3   1  15     1139.96     1096.14     32.23 o
   4   1  15      220.33      224.97     11.74 o
   5   1  15      125.24      126.36      9.54 o
   6   1  15       79.01       87.32     17.50 o
   7   1  15        6.58       12.34      7.03 o
   8   1  15        8.11        8.42     11.11 o
   9   1  15      136.90      140.29     15.53 o
  10   1  15       23.05       21.44      2.68 o
  11   1  15      127.29      133.62     11.46 o
 -15   2  15       47.70       60.04     14.97 o
 -14   2  15        0.33        1.57      1.45 o
 -13   2  15       16.70       17.50      2.80 o
 -12   2  15       79.46       78.63      8.98 o
 -11   2  15       21.12       45.15     17.71 o
 -10   2  15       10.20       16.34      5.71 o
  -9   2  15      785.99      774.79     10.38 o
  -8   2  15       32.88       34.96     11.82 o
  -7   2  15       20.72       25.22      7.20 o
  -6   2  15      166.44      175.80     11.69 o
  -5   2  15      988.17      972.05     10.58 o
  -4   2  15        0.09       10.32      7.18 o
  -3   2  15      183.66      190.14      7.70 o
  -2   2  15      376.95      361.52      3.63 o
  -1   2  15       48.00       35.81     14.22 o
   0   2  15        5.71        5.50      4.74 o
   1   2  15       79.73      115.04      9.57 o
   2   2  15      193.47      174.09      9.71 o
   3   2  15      975.37      958.29     31.01 o
   4   2  15      615.04      620.50     29.00 o
   5   2  15      135.74      125.62      1.55 o
   6   2  15      108.75      105.00      4.53 o
   7   2  15      167.73      184.26      9.40 o
   8   2  15        1.49       12.74     14.22 o
   9   2  15        8.82       10.21      2.61 o
  10   2  15        1.31       14.04     12.63 o
 -14   3  15        3.90       11.74      5.52 o
 -13   3  15       16.24       19.63      4.53 o
 -12   3  15       56.77       66.54     10.79 o
 -11   3  15      109.61      104.43      5.23 o
 -10   3  15       11.64       18.74     15.70 o
  -9   3  15      239.44      246.54      6.61 o
  -8   3  15       57.79       53.82      4.60 o
  -7   3  15      126.34      137.48      6.75 o
  -6   3  15      640.31      601.97      8.96 o
  -5   3  15     1108.12     1085.84     13.49 o
  -4   3  15      144.81      159.37      9.75 o
  -3   3  15       39.42       44.28      3.77 o
  -2   3  15      403.97      431.27     17.42 o
  -1   3  15      125.32      121.96      7.68 o
   0   3  15       96.62       99.31      3.12 o
   1   3  15        0.11        4.13      2.13 o
   2   3  15      826.63      768.77      2.81 o
   3   3  15       65.67       63.19      4.58 o
   4   3  15      143.68      142.53      7.55 o
   5   3  15       23.09       30.39      9.19 o
   6   3  15       19.04       19.42      3.60 o
   7   3  15       19.94       27.05      5.08 o
   8   3  15      222.17      224.06      6.99 o
   9   3  15       79.17       78.34      4.88 o
  10   3  15       61.92       64.10      7.79 o
 -14   4  15       15.13       19.37      7.45 o
 -13   4  15       28.30       37.04     16.12 o
 -12   4  15       30.87       37.54     12.27 o
 -11   4  15       38.89       41.25      4.54 o
 -10   4  15       33.70       65.40     11.11 o
  -9   4  15        0.39        5.24      6.55 o
  -8   4  15        3.87       14.79      8.59 o
  -7   4  15        1.94       11.64     10.02 o
  -6   4  15      143.54      149.33     12.94 o
  -5   4  15       38.73       32.29      6.17 o
  -4   4  15       99.07      108.46      3.88 o
  -3   4  15      152.77      147.15      4.45 o
  -2   4  15      205.95      215.70     10.98 o
  -1   4  15      243.28      226.45     12.91 o
   0   4  15       70.06       62.70      3.88 o
   1   4  15     1050.38     1035.75      9.70 o
   2   4  15       82.72       79.45      8.97 o
   3   4  15       62.66       70.33      9.55 o
   4   4  15       59.58       63.12      3.25 o
   5   4  15       83.76       95.27      9.72 o
   6   4  15      156.68      169.77     14.89 o
   7   4  15        1.87        9.63      6.48 o
   8   4  15        2.04        4.57      4.75 o
   9   4  15       16.56       29.38      8.22 o
 -13   5  15       13.86       19.86     23.78 o
 -12   5  15        9.30       11.86      3.39 o
 -11   5  15       19.21       27.29     19.64 o
 -10   5  15       26.18       26.06      2.19 o
  -9   5  15        0.09        3.27      8.89 o
  -8   5  15        2.48        8.62      3.40 o
  -7   5  15      213.17      225.30      8.93 o
  -6   5  15       27.67       26.77      6.04 o
  -5   5  15       26.20       28.57      5.43 o
  -4   5  15      140.58      152.48      8.41 o
  -3   5  15        0.06        5.60      7.18 o
  -2   5  15      104.24      105.20      9.12 o
  -1   5  15      240.83      246.72      8.14 o
   0   5  15      135.78      152.79      7.71 o
   1   5  15       51.44       53.70      2.95 o
   2   5  15      225.14      229.03      4.29 o
   3   5  15       18.22       17.10      4.05 o
   4   5  15       28.60       27.92      2.87 o
   5   5  15      243.76      236.31      4.02 o
   6   5  15       48.54       50.10      2.83 o
   7   5  15       71.05       73.57      6.82 o
   8   5  15        6.93       11.53      2.40 o
 -11   6  15       15.35       21.61     19.63 o
 -10   6  15        7.60        9.95      5.42 o
  -9   6  15        1.73        8.52      6.44 o
  -8   6  15        2.61       13.58     17.41 o
  -7   6  15      193.48      184.33      8.71 o
  -6   6  15      348.93      331.47      7.26 o
  -5   6  15       87.26       86.80     11.67 o
  -4   6  15       17.76       25.02      7.06 o
  -3   6  15      194.09      221.91     10.16 o
  -2   6  15      140.41      142.19      8.83 o
  -1   6  15      280.38      245.16     10.68 o
   0   6  15        0.01        8.03     16.22 o
   1   6  15      545.77      497.25      6.29 o
   2   6  15      165.03      149.88      6.53 o
   3   6  15      236.39      224.42     11.99 o
   4   6  15        8.83       11.49      5.72 o
   5   6  15        1.64        6.99     12.29 o
   6   6  15       34.79       35.57      7.83 o
   7   6  15        1.95        7.73      5.76 o
 -10   7  15       14.36       23.43     18.05 o
  -9   7  15       34.01       46.15     19.94 o
  -8   7  15       49.86       44.99      4.96 o
  -7   7  15        0.94        6.50      3.57 o
  -6   7  15        0.34       12.51     12.17 o
  -5   7  15       80.76       93.43      8.79 o
  -4   7  15        2.20       15.72     13.24 o
  -3   7  15      115.39      117.77      4.91 o
  -2   7  15      127.27      126.58      1.92 o
  -1   7  15       44.55       45.88      2.92 o
   0   7  15       20.19       23.38      6.35 o
   1   7  15        8.04       17.42      7.68 o
   2   7  15      105.35      115.81     15.46 o
   3   7  15       23.06       37.38      9.42 o
   4   7  15       55.47       58.31      9.15 o
   5   7  15       32.27       35.70      2.79 o
   6   7  15      180.80      195.31     12.85 o
  -8   8  15        6.11       15.27      5.42 o
  -7   8  15        2.19        3.23      4.10 o
  -6   8  15       29.67       33.77      4.48 o
  -5   8  15        6.86       10.73      4.23 o
  -4   8  15        6.74       44.74     15.93 o
  -3   8  15        3.11        8.73      9.63 o
  -2   8  15       10.58       10.51      2.48 o
  -1   8  15       44.61       52.73     11.35 o
   0   8  15       31.81       42.32     10.43 o
   1   8  15       92.88       91.77      2.53 o
   2   8  15       59.52       58.93      2.71 o
   3   8  15       16.07       23.39      4.61 o
 -14   0  16       19.05       24.26     18.80 o
 -12   0  16        4.86       11.53     17.96 o
 -10   0  16       10.61       14.01     11.36 o
  -8   0  16      197.43      200.08     13.10 o
  -6   0  16       21.13       28.00      7.55 o
  -4   0  16      171.16      161.66      8.38 o
  -2   0  16      650.33      632.70     15.57 o
   0   0  16       78.42      107.88     16.34 o
   2   0  16     1380.19     1306.95      9.47 o
   4   0  16      188.45      189.29     11.10 o
   6   0  16      587.82      590.02      7.97 o
   8   0  16      101.16      106.47     26.41 o
  10   0  16       93.75       93.51      4.27 o
 -14   1  16      154.41      151.65      9.40 o
 -13   1  16       10.00       19.47      9.72 o
 -12   1  16      179.90      166.11      4.79 o
 -11   1  16       20.00       33.23      5.32 o
 -10   1  16        7.84       14.92      4.37 o
  -9   1  16       20.62       26.61      7.33 o
  -8   1  16        7.72        8.98     10.06 o
  -7   1  16      468.04      500.19     15.36 o
  -6   1  16      135.30      140.17      4.86 o
  -5   1  16      644.71      675.35     24.05 o
  -4   1  16       35.60       49.07      6.10 o
  -3   1  16        6.27       11.88      6.33 o
  -2   1  16     1077.34     1040.58     44.01 o
  -1   1  16      276.37      261.76     27.45 o
   0   1  16       37.79       43.97     11.42 o
   1   1  16      137.82      144.23     15.35 o
   2   1  16       67.31       67.28      3.36 o
   3   1  16       12.31       31.62      6.66 o
   4   1  16       83.02       79.42      4.06 o
   5   1  16      191.56      178.17     16.45 o
   6   1  16        0.04       12.09     13.02 o
   7   1  16       25.33       39.02     10.96 o
   8   1  16       95.15       86.70      2.55 o
   9   1  16       69.40       79.44      6.08 o
  10   1  16       44.56       62.51     18.37 o
 -14   2  16       16.25       27.77     24.53 o
 -13   2  16        2.53       21.60     23.98 o
 -12   2  16        3.10        2.20      3.43 o
 -11   2  16        2.33       10.82     10.99 o
 -10   2  16      188.46      212.19     18.74 o
  -9   2  16        5.85       27.52      4.28 o
  -8   2  16      115.94      149.22     17.90 o
  -7   2  16      281.98      298.63     14.54 o
  -6   2  16        5.38       11.96     17.95 o
  -5   2  16       22.39       45.85     11.59 o
  -4   2  16      321.93      337.09      7.93 o
  -3   2  16      201.41      196.58      9.99 o
  -2   2  16       11.07       14.26      6.58 o
  -1   2  16     2257.84     2134.98     12.41 o
   0   2  16      113.09      119.46     12.73 o
   1   2  16      522.89      509.17     26.92 o
   2   2  16      518.00      473.45      2.77 o
   3   2  16        3.51        9.95      8.52 o
   4   2  16       37.85       37.32      7.37 o
   5   2  16       37.05       79.59     13.74 o
   6   2  16      110.69      116.40     11.86 o
   7   2  16       53.73       54.97      9.54 o
   8   2  16       16.20       24.37      5.76 o
   9   2  16       93.04       98.60     13.82 o
 -14   3  16       16.94       25.36     10.15 o
 -13   3  16       52.78       51.25     13.76 o
 -12   3  16       67.79       70.29     17.76 o
 -11   3  16        2.05       15.57     16.06 o
 -10   3  16        8.66       22.42     10.13 o
  -9   3  16      149.81      165.08      6.79 o
  -8   3  16       16.84       26.44      8.93 o
  -7   3  16       72.59       85.30      4.94 o
  -6   3  16      775.54      733.92     13.01 o
  -5   3  16      615.35      590.41     10.85 o
  -4   3  16      211.80      200.24      3.36 o
  -3   3  16       83.62       80.54     10.50 o
  -2   3  16      115.47      143.93      7.49 o
  -1   3  16       25.64       24.44      2.63 o
   0   3  16       24.52       33.52      5.18 o
   1   3  16      320.31      294.60     11.98 o
   2   3  16      173.01      171.00      4.23 o
   3   3  16      142.91      142.63      5.07 o
   4   3  16       13.36       16.70      9.24 o
   5   3  16       56.68       57.13      4.17 o
   6   3  16       14.18       24.12     20.52 o
   7   3  16        3.04       10.03      6.74 o
   8   3  16        1.97       10.02     16.21 o
   9   3  16        0.10        2.99     16.84 o
 -13   4  16       10.29       16.85     17.39 o
 -12   4  16       25.96       30.77     25.01 o
 -11   4  16        1.03       12.38     11.73 o
 -10   4  16       12.16       12.89      4.59 o
  -9   4  16       14.17       15.89      3.05 o
  -8   4  16        7.46        8.05      1.50 o
  -7   4  16       17.84       19.51      5.70 o
  -6   4  16        9.06       13.32      2.67 o
  -5   4  16        8.99       18.42      9.31 o
  -4   4  16      202.28      211.36      8.71 o
  -3   4  16       35.86       61.61      8.59 o
  -2   4  16      456.59      417.90      6.68 o
  -1   4  16      736.83      685.83     10.11 o
   0   4  16       78.73       86.86      5.56 o
   1   4  16        2.68       11.51      6.21 o
   2   4  16      168.81      161.33      3.64 o
   3   4  16       11.57       17.81     14.66 o
   4   4  16      116.97      125.59      8.98 o
   5   4  16        1.81        9.35      4.59 o
   6   4  16      126.39      131.33      8.24 o
   7   4  16       15.87       24.22     15.71 o
   8   4  16        2.33       12.33      9.83 o
 -12   5  16        0.62        3.77      4.91 o
 -11   5  16        1.21       12.30     13.10 o
 -10   5  16        1.96        9.44      6.51 o
  -9   5  16       69.02       73.35     11.10 o
  -8   5  16      314.42      314.36     16.25 o
  -7   5  16       70.28       70.07      7.03 o
  -6   5  16      123.56      166.69     15.00 o
  -5   5  16        1.00        5.66      2.00 o
  -4   5  16      355.12      328.25      6.50 o
  -3   5  16       91.98       95.53      7.56 o
  -2   5  16        4.72       11.05      4.31 o
  -1   5  16      153.15      153.69      4.92 o
   0   5  16      178.85      173.99      6.78 o
   1   5  16        0.21        6.90      3.47 o
   2   5  16       93.00      110.86      5.18 o
   3   5  16      468.37      448.03     12.55 o
   4   5  16        0.04        2.57      6.47 o
   5   5  16      171.55      150.81      3.36 o
   6   5  16       10.75       17.52      6.30 o
   7   5  16        4.47       11.84      5.00 o
 -11   6  16        3.30        9.86     13.56 o
 -10   6  16        1.83       12.76     17.35 o
  -9   6  16      213.07      214.83     10.66 o
  -8   6  16       41.98       40.16      8.26 o
  -7   6  16       19.46       23.01      4.09 o
  -6   6  16       31.61       33.43      7.43 o
  -5   6  16       29.05       28.42      4.04 o
  -4   6  16      194.69      197.88     12.06 o
  -3   6  16       21.68       18.40      4.74 o
  -2   6  16       25.33       34.27     12.42 o
  -1   6  16      296.99      290.08      6.06 o
   0   6  16        2.47        4.29      4.32 o
   1   6  16       37.73       34.47      4.67 o
   2   6  16       43.91       42.17      4.24 o
   3   6  16       17.27       34.43     11.45 o
   4   6  16       54.54       70.90      8.41 o
   5   6  16       53.82       62.19      6.33 o
   6   6  16        1.85        7.16      8.40 o
  -9   7  16       55.57       53.51     10.60 o
  -8   7  16        0.95        2.77      2.05 o
  -7   7  16        0.09       16.88      5.83 o
  -6   7  16       30.77       37.93      6.60 o
  -5   7  16       47.48       50.45      9.51 o
  -4   7  16        1.06        7.08      3.37 o
  -3   7  16       22.77       24.27      2.70 o
  -2   7  16       18.20       25.89      6.58 o
  -1   7  16       30.20       38.97      7.40 o
   0   7  16        3.99       16.03      6.03 o
   1   7  16      497.40      439.78     18.66 o
   2   7  16      146.19      138.65     21.83 o
   3   7  16       58.84       59.08      3.99 o
   4   7  16       12.35       35.37     13.80 o
  -6   8  16       32.02       34.76      3.58 o
  -5   8  16       11.39       14.05      4.64 o
  -4   8  16       32.55       49.74     16.61 o
  -3   8  16        9.30       15.61      4.37 o
  -2   8  16        1.01        5.87      5.13 o
  -1   8  16        1.33       11.22      4.83 o
   0   8  16       24.60       29.32      5.85 o
   1   8  16      123.67      125.42     11.30 o
 -13   0  17        0.16        2.09      9.15 o
 -11   0  17       48.38       63.17     10.95 o
  -9   0  17      159.91      162.08     31.76 o
  -7   0  17       79.17      106.40     11.47 o
  -5   0  17      659.07      626.84      5.56 o
  -3   0  17      403.08      426.90     23.60 o
  -1   0  17      265.78      262.49     40.09 o
   1   0  17       16.67       23.76     14.38 o
   3   0  17       17.51       25.69      8.33 o
   5   0  17      361.42      327.24      4.85 o
   7   0  17       21.31       24.29      8.24 o
   9   0  17       52.40       69.10     10.73 o
 -14   1  17        2.77        4.58      1.73 o
 -13   1  17        7.33       11.92      3.70 o
 -12   1  17        0.32        5.64     14.28 o
 -11   1  17       22.90       27.34     13.71 o
 -10   1  17        3.10       14.45     13.42 o
  -9   1  17       32.27       38.81      3.59 o
  -8   1  17      245.00      212.70      8.67 o
  -7   1  17      131.85      179.31     18.55 o
  -6   1  17        4.91       12.71     12.35 o
  -5   1  17        4.26        6.31      5.35 o
  -4   1  17      721.29      768.41     16.22 o
  -3   1  17      176.72      198.00      9.75 o
  -2   1  17        8.76       25.24      8.38 o
  -1   1  17      766.86      728.56      9.94 o
   0   1  17        2.90        4.95      4.33 o
   1   1  17      134.49      146.44      7.20 o
   2   1  17        3.34        8.44      2.92 o
   3   1  17      317.96      294.36      5.29 o
   4   1  17      113.62      109.67     12.81 o
   5   1  17       82.50       82.04      3.66 o
   6   1  17      169.48      201.20     22.63 o
   7   1  17      364.67      340.00     11.24 o
   8   1  17        4.27        5.08      7.27 o
   9   1  17        4.67       11.26      7.72 o
 -13   2  17       90.09       90.88      5.38 o
 -12   2  17       18.48       27.99     12.93 o
 -11   2  17       18.93       21.34      4.31 o
 -10   2  17        6.11       17.76      6.66 o
  -9   2  17       24.43       24.33      6.96 o
  -8   2  17       14.06       17.41      5.54 o
  -7   2  17        9.85       16.01      5.57 o
  -6   2  17       33.19       46.96      4.81 o
  -5   2  17      154.14      169.15      5.29 o
  -4   2  17       65.06       61.08      2.93 o
  -3   2  17      536.94      531.57     12.82 o
  -2   2  17        0.54        7.82      5.37 o
  -1   2  17      464.90      440.05      6.48 o
   0   2  17       19.48       19.51      3.25 o
   1   2  17       54.66       50.87      3.78 o
   2   2  17        6.04       10.12      4.82 o
   3   2  17       79.26       99.40     10.78 o
   4   2  17       19.21       30.48     11.37 o
   5   2  17        0.13        3.80     12.59 o
   6   2  17        8.60       18.35      9.35 o
   7   2  17       32.41       38.23     12.43 o
   8   2  17      162.86      172.96     12.54 o
 -13   3  17       18.85       28.12      6.58 o
 -12   3  17       54.01       67.93     19.68 o
 -11   3  17       28.84       41.40      9.61 o
 -10   3  17       11.70       24.14     17.16 o
  -9   3  17       19.75       22.49      6.26 o
  -8   3  17      283.47      275.00     11.26 o
  -7   3  17      340.50      317.24      6.61 o
  -6   3  17       23.26       30.52      7.96 o
  -5   3  17      191.53      196.56      6.23 o
  -4   3  17       90.81       92.39      1.47 o
  -3   3  17       63.84       69.63      5.12 o
  -2   3  17       18.67       20.62      3.98 o
  -1   3  17      639.33      582.30      3.32 o
   0   3  17       84.41      100.80     10.08 o
   1   3  17       40.27       58.99     12.49 o
   2   3  17        3.92       16.19      7.73 o
   3   3  17       10.22       17.86      4.01 o
   4   3  17      105.95      110.68      7.51 o
   5   3  17        0.10        1.64      2.13 o
   6   3  17      301.86      330.42     26.27 o
   7   3  17       44.18       49.75     14.31 o
   8   3  17        1.08       12.93     10.61 o
 -12   4  17       45.76       54.21      5.87 o
 -11   4  17       22.76       28.27      6.35 o
 -10   4  17        0.17       12.60     16.18 o
  -9   4  17        7.70        8.96      3.27 o
  -8   4  17      588.17      569.15     16.18 o
  -7   4  17        3.20        3.35      2.58 o
  -6   4  17       61.73       56.35      3.05 o
  -5   4  17       62.80       63.72      7.93 o
  -4   4  17        3.59        6.35      2.59 o
  -3   4  17       69.55       77.30      6.36 o
  -2   4  17      151.55      172.03      8.46 o
  -1   4  17      130.73      129.88      6.49 o
   0   4  17      377.28      371.92      5.90 o
   1   4  17       15.81       22.86      4.50 o
   2   4  17      382.25      390.06     15.58 o
   3   4  17      220.62      201.62      8.05 o
   4   4  17        4.26       10.73     14.01 o
   5   4  17       38.75       52.14     14.78 o
   6   4  17       21.50       22.27      3.50 o
   7   4  17        3.69       10.78      7.52 o
 -11   5  17        0.06        1.06      2.00 o
 -10   5  17       45.38       50.14      7.13 o
  -9   5  17      130.91      150.74     11.13 o
  -8   5  17        7.82       17.40      8.70 o
  -7   5  17       93.19      143.38     17.76 o
  -6   5  17       12.62       17.56      6.10 o
  -5   5  17      138.76      171.44     13.73 o
  -4   5  17        6.54       10.10      5.33 o
  -3   5  17        1.05        6.39      3.16 o
  -2   5  17        0.66        3.14      2.70 o
  -1   5  17       54.19       55.44      5.30 o
   0   5  17        7.21        7.86      4.07 o
   1   5  17       34.45       44.00      8.17 o
   2   5  17       29.30       36.21      4.25 o
   3   5  17       88.30       88.20      6.20 o
   4   5  17       86.39       80.29      2.44 o
   5   5  17       45.55       46.27     10.88 o
   6   5  17       55.97       63.68     11.96 o
 -10   6  17      225.66      218.18      4.39 o
  -9   6  17       22.07       40.16     15.03 o
  -8   6  17      115.55      119.14      8.76 o
  -7   6  17       10.67       20.41      7.78 o
  -6   6  17        4.37       19.56     15.72 o
  -5   6  17       12.35       25.70     13.59 o
  -4   6  17        4.44       19.69     11.82 o
  -3   6  17       93.28       91.60      8.74 o
  -2   6  17        0.20        3.17     12.89 o
  -1   6  17        2.26        8.19      6.70 o
   0   6  17        1.72        9.13      3.23 o
   1   6  17      161.89      166.49     10.74 o
   2   6  17       53.19       60.81      9.09 o
   3   6  17        0.04        9.27     11.67 o
   4   6  17        7.85       15.32      5.21 o
   5   6  17       62.76       75.13     12.69 o
  -8   7  17        1.87        6.04      4.48 o
  -7   7  17       50.69       60.01      5.15 o
  -6   7  17       27.25       30.41      6.83 o
  -5   7  17        3.08        3.73      1.84 o
  -4   7  17        9.80       10.12      2.49 o
  -3   7  17       48.10       64.03     10.54 o
  -2   7  17       72.81       71.68      7.53 o
  -1   7  17        4.57        6.70      4.26 o
   0   7  17       25.95       24.55      2.43 o
   1   7  17       41.02       40.84      4.74 o
   2   7  17      362.62      325.80      9.42 o
   3   7  17       59.98       60.03      3.98 o
 -12   0  18      226.87      214.25      3.51 o
 -10   0  18       39.88       43.59      3.93 o
  -8   0  18       96.09       98.96      9.11 o
  -6   0  18       16.64       23.10      4.48 o
  -4   0  18        1.96       26.82     10.43 o
  -2   0  18       22.03       58.78     16.83 o
   0   0  18        0.06        0.74      3.74 o
   2   0  18      300.20      297.40      7.00 o
   4   0  18       63.18       70.25     16.67 o
   6   0  18       11.66       16.48      3.59 o
   8   0  18       25.13       39.20     22.15 o
 -13   1  18        1.94        9.82      9.35 o
 -12   1  18       65.56       94.72     15.41 o
 -11   1  18        5.96        8.68      5.78 o
 -10   1  18      116.50      114.52      5.95 o
  -9   1  18       59.63       81.51     13.32 o
  -8   1  18       13.04       23.36      3.15 o
  -7   1  18      128.47      120.89     17.82 o
  -6   1  18       54.60       56.33      9.97 o
  -5   1  18        7.43       17.52      7.17 o
  -4   1  18       31.40       38.39      5.27 o
  -3   1  18       26.77       31.28      4.00 o
  -2   1  18       69.66       71.49      4.56 o
  -1   1  18        4.87        5.59      1.18 o
   0   1  18      790.12      757.35      7.39 o
   1   1  18       27.03       37.67      6.80 o
   2   1  18      169.41      167.99     15.26 o
   3   1  18        7.77       17.76     15.36 o
   4   1  18       30.80       33.79      2.85 o
   5   1  18       11.45       12.52      1.84 o
   6   1  18       51.76       62.02     11.86 o
   7   1  18        8.07       22.73      3.02 o
   8   1  18       20.60       27.72      6.10 o
 -13   2  18        2.87        6.11      1.58 o
 -12   2  18        0.22        7.62      9.35 o
 -11   2  18        4.99       17.67     11.98 o
 -10   2  18        4.32       10.51      7.58 o
  -9   2  18       55.15       48.00      3.27 o
  -8   2  18      162.11      157.83      6.72 o
  -7   2  18       96.20       95.42      5.42 o
  -6   2  18       79.74       79.34      6.50 o
  -5   2  18      165.89      189.01      7.85 o
  -4   2  18       99.18      100.74      2.24 o
  -3   2  18       82.85       90.98      2.60 o
  -2   2  18        0.00        2.50      3.59 o
  -1   2  18       32.47       30.85      8.96 o
   0   2  18       15.85       22.99      7.61 o
   1   2  18       71.10       66.92      5.46 o
   2   2  18      121.53      116.04      1.81 o
   3   2  18      853.29      802.58      8.38 o
   4   2  18       17.38       27.48      6.73 o
   5   2  18        0.31        9.93     15.48 o
   6   2  18       60.02       53.74      9.54 o
   7   2  18        0.21        6.72      5.99 o
 -12   3  18        9.05        9.99      4.09 o
 -11   3  18        2.80       10.12      3.70 o
 -10   3  18      144.13      143.81     20.59 o
  -9   3  18      155.20      154.75     12.17 o
  -8   3  18      168.82      158.20      3.48 o
  -7   3  18       14.17       22.71      4.93 o
  -6   3  18       12.70       13.75      3.10 o
  -5   3  18       13.97       20.51      4.61 o
  -4   3  18       46.40       46.83      7.06 o
  -3   3  18       98.14       90.66      5.19 o
  -2   3  18      120.75      116.92      3.62 o
  -1   3  18      380.62      358.91      8.54 o
   0   3  18       65.85       62.91      4.39 o
   1   3  18      102.04       96.59      7.54 o
   2   3  18       97.12       93.76      8.41 o
   3   3  18       47.22       79.10     15.28 o
   4   3  18       40.33       49.42     10.26 o
   5   3  18       47.12       43.25      3.13 o
   6   3  18       50.44       52.01     13.59 o
   7   3  18      104.61      109.65      9.83 o
 -11   4  18       12.06       28.36     13.05 o
 -10   4  18        7.11       19.16      7.98 o
  -9   4  18       24.27       24.66      2.23 o
  -8   4  18       56.37       57.58      3.91 o
  -7   4  18       89.07      127.34     12.97 o
  -6   4  18        9.23       11.15     15.22 o
  -5   4  18       21.53       21.95      2.98 o
  -4   4  18        2.59        4.53      5.35 o
  -3   4  18        9.07        7.33      1.39 o
  -2   4  18       29.74       34.06      2.17 o
  -1   4  18      252.21      233.23      7.69 o
   0   4  18      151.67      144.42      4.10 o
   1   4  18       20.04       24.33      4.59 o
   2   4  18      223.55      227.85     11.51 o
   3   4  18      114.19      118.94      9.07 o
   4   4  18        9.80       27.95      6.34 o
   5   4  18        1.47       10.16      8.40 o
   6   4  18       52.50       52.62      5.71 o
 -10   5  18       23.16       28.91     15.63 o
  -9   5  18       18.94       18.80      3.14 o
  -8   5  18       36.37       29.70      6.73 o
  -7   5  18        5.42       11.10      3.43 o
  -6   5  18       41.18       39.14      2.87 o
  -5   5  18        0.70        4.48      1.76 o
  -4   5  18        8.20       10.85      1.76 o
  -3   5  18        0.07        1.51      3.50 o
  -2   5  18        0.83       12.18      7.00 o
  -1   5  18      130.93      131.15      3.33 o
   0   5  18       20.39       32.48     11.56 o
   1   5  18        8.90       10.02      9.23 o
   2   5  18        1.94        9.27      8.87 o
   3   5  18       26.00       27.38      2.41 o
   4   5  18        0.06       14.19     12.60 o
   5   5  18       68.97       60.72      1.51 o
  -8   6  18        0.01        3.20     11.10 o
  -7   6  18        8.21       17.19      4.46 o
  -6   6  18        3.61       12.54      5.27 o
  -5   6  18       78.63       76.37      6.76 o
  -4   6  18       13.76       21.21     13.25 o
  -3   6  18       33.13       38.27      7.93 o
  -2   6  18        0.77       14.12      9.59 o
  -1   6  18        1.63        4.71      2.13 o
   0   6  18       99.18      102.35     10.89 o
   1   6  18       21.79       23.78      4.69 o
   2   6  18        5.78       14.49      6.56 o
   3   6  18       42.95       53.83      9.70 o
  -5   7  18        0.00        0.80     11.93 o
  -4   7  18       45.02       50.66      5.21 o
  -3   7  18      165.67      153.54     10.23 o
  -2   7  18        2.48       11.60      4.19 o
  -1   7  18       58.58       59.81      2.97 o
   0   7  18       10.65       13.66      5.68 o
 -11   0  19      105.62      111.81     21.23 o
  -9   0  19       11.18       14.58      5.60 o
  -7   0  19       63.03       62.11      9.67 o
  -5   0  19       35.94       34.04     10.36 o
  -3   0  19        9.97       19.25     13.33 o
  -1   0  19      206.12      225.79      8.09 o
   1   0  19      228.97      242.65      9.03 o
   3   0  19      207.42      200.51      7.83 o
   5   0  19        8.68       19.08     31.33 o
   7   0  19       17.95       19.78      3.69 o
 -12   1  19        2.73       18.72     13.87 o
 -11   1  19        1.58        4.70      2.58 o
 -10   1  19        1.62        2.56      4.50 o
  -9   1  19       61.86       81.70     13.00 o
  -8   1  19       12.27       28.33      9.28 o
  -7   1  19        3.33       12.66      7.75 o
  -6   1  19        0.31        6.50     13.45 o
  -5   1  19       71.78       76.37      6.78 o
  -4   1  19       24.97       32.27     12.03 o
  -3   1  19        8.06        9.15      1.70 o
  -2   1  19       22.31       33.09      6.95 o
  -1   1  19        6.54       26.30     12.31 o
   0   1  19       30.15       30.89      3.16 o
   1   1  19       11.35       13.84      3.71 o
   2   1  19        0.77        9.43      5.73 o
   3   1  19      152.94      151.19      3.08 o
   4   1  19        6.90       14.44      4.79 o
   5   1  19       85.07       82.48     13.06 o
   6   1  19        7.56       14.92     17.00 o
   7   1  19      160.78      156.37     14.83 o
 -12   2  19       11.04       27.27     16.48 o
 -11   2  19        3.59       15.49     16.23 o
 -10   2  19        7.75       17.44     14.30 o
  -9   2  19      199.99      180.23      4.70 o
  -8   2  19       85.65       98.43      7.82 o
  -7   2  19      117.73      116.64      9.06 o
  -6   2  19        5.68       21.64     18.09 o
  -5   2  19       96.49       91.63     11.64 o
  -4   2  19        9.41       21.18      7.88 o
  -3   2  19        0.24        6.08      5.98 o
  -2   2  19       17.48       21.20      9.19 o
  -1   2  19        6.93       15.91      6.83 o
   0   2  19      163.83      155.71      7.41 o
   1   2  19       39.36       43.80     10.23 o
   2   2  19        4.30        6.08      2.32 o
   3   2  19       34.82       48.59     12.90 o
   4   2  19       14.06       25.81     12.95 o
   5   2  19        0.02        2.07      2.29 o
   6   2  19        0.09        5.77      2.75 o
 -11   3  19       39.15       38.52      3.58 o
 -10   3  19       11.53       13.44      2.97 o
  -9   3  19       24.92       30.14      5.02 o
  -8   3  19      187.74      200.17     14.07 o
  -7   3  19       10.63       12.71      9.20 o
  -6   3  19        0.00        0.88      8.56 o
  -5   3  19       93.44       84.77      7.77 o
  -4   3  19       88.13       87.03      8.87 o
  -3   3  19       34.13       35.84     10.60 o
  -2   3  19       23.84       29.45      3.09 o
  -1   3  19        4.52        7.15      2.94 o
   0   3  19       26.98       36.74      4.03 o
   1   3  19       88.92       88.57      4.74 o
   2   3  19        3.77       15.45      5.47 o
   3   3  19       48.60       49.13      2.67 o
   4   3  19       28.15       31.27     13.68 o
   5   3  19       10.08       18.00      9.82 o
   6   3  19        1.88       16.01     10.72 o
 -10   4  19        8.38       10.38      9.58 o
  -9   4  19        0.50        1.11      4.04 o
  -8   4  19       27.14       28.03      5.58 o
  -7   4  19       60.48       57.12      2.32 o
  -6   4  19        3.32        7.43      3.35 o
  -5   4  19        0.21        5.90      6.46 o
  -4   4  19      149.19      144.63      5.76 o
  -3   4  19       34.44       32.43      3.92 o
  -2   4  19      114.67      106.97      5.95 o
  -1   4  19        4.21       19.99     12.96 o
   0   4  19       15.75       16.14      5.39 o
   1   4  19       26.45       30.71      4.41 o
   2   4  19       11.60       23.18      8.90 o
   3   4  19       56.83       49.38      1.67 o
   4   4  19      164.99      151.30     15.71 o
   5   4  19        1.15       15.71     11.97 o
  -9   5  19      120.62      124.81     13.27 o
  -8   5  19       41.17       43.24      2.70 o
  -7   5  19       20.37       34.41     15.63 o
  -6   5  19       17.03       16.16      2.82 o
  -5   5  19       37.12       33.36      8.44 o
  -4   5  19       56.42       59.96      7.73 o
  -3   5  19        3.51       19.08     15.11 o
  -2   5  19        0.86        1.75      5.56 o
  -1   5  19       16.81       19.62      5.89 o
   0   5  19      196.00      215.49      9.20 o
   1   5  19       12.46       29.62     17.90 o
   2   5  19       27.80       35.58     16.06 o
   3   5  19        6.54       15.42      5.00 o
  -7   6  19        9.36       18.36      4.43 o
  -6   6  19       94.74       87.49      6.50 o
  -5   6  19        0.71        7.62      6.29 o
  -4   6  19       47.50       48.45      4.76 o
  -3   6  19       20.60       26.14      5.57 o
  -2   6  19       16.41       24.64     12.09 o
  -1   6  19        0.09        1.10      2.60 o
   0   6  19       28.08       28.63      8.97 o
   1   6  19       64.68       60.04      5.93 o
 -10   0  20        0.05        0.64      5.20 o
  -8   0  20        2.23       11.71     18.95 o
  -6   0  20        2.92       20.18     20.03 o
  -4   0  20       79.97       92.79     20.25 o
  -2   0  20        8.85       22.39     28.58 o
   0   0  20      191.01      197.88     16.45 o
   2   0  20        2.65       11.22     11.19 o
   4   0  20        9.99       12.90      1.98 o
 -11   1  20        2.00        3.22      2.51 o
 -10   1  20       11.14       18.62      6.46 o
  -9   1  20       24.30       28.73      5.65 o
  -8   1  20       11.89       15.06     11.28 o
  -7   1  20        0.05        6.06      3.68 o
  -6   1  20       66.34       75.20     11.19 o
  -5   1  20       54.79       56.57      5.73 o
  -4   1  20       78.66       86.80      9.83 o
  -3   1  20       55.54       47.95      7.16 o
  -2   1  20        0.00        0.85     13.15 o
  -1   1  20       28.86       31.74      4.30 o
   0   1  20       75.09       71.61      2.26 o
   1   1  20       22.25       25.76      5.63 o
   2   1  20      123.70      134.41     15.06 o
   3   1  20        4.57        9.50      8.41 o
   4   1  20       36.19       48.24      7.37 o
   5   1  20        0.92        8.47      3.86 o
 -10   2  20        1.29        7.17      6.35 o
  -9   2  20       17.33       26.15      6.59 o
  -8   2  20       38.75       40.48      6.01 o
  -7   2  20       24.07       38.82      9.14 o
  -6   2  20        8.68        9.78      2.73 o
  -5   2  20       40.28       36.93      3.92 o
  -4   2  20        1.16        3.59      2.20 o
  -3   2  20       90.12       90.95     10.32 o
  -2   2  20       18.71       30.79      8.51 o
  -1   2  20      102.30       98.52      4.22 o
   0   2  20      114.91      121.48     10.72 o
   1   2  20        0.68        9.35      4.65 o
   2   2  20        2.04       11.56      6.21 o
   3   2  20       34.73       34.30      8.78 o
   4   2  20        1.97        9.35      6.36 o
   5   2  20       37.18       34.89      2.78 o
 -10   3  20       20.63       21.39      3.03 o
  -9   3  20        0.43        4.93      8.94 o
  -8   3  20        7.77       10.16      2.76 o
  -7   3  20        0.56        4.14      1.94 o
  -6   3  20       35.70       35.53      4.21 o
  -5   3  20       59.28       73.04     11.32 o
  -4   3  20      123.14      121.94      7.98 o
  -3   3  20       28.88       29.37      5.30 o
  -2   3  20       12.58       16.38      3.32 o
  -1   3  20       12.68       19.23      7.09 o
   0   3  20        3.62        3.35      2.56 o
   1   3  20       25.93       27.03      7.64 o
   2   3  20        2.22       12.92      6.12 o
   3   3  20      250.83      253.90     13.92 o
   4   3  20      122.47      108.12     13.12 o
  -9   4  20        0.63        7.48     10.26 o
  -8   4  20        9.27       10.03      1.28 o
  -7   4  20        9.00       43.09     13.42 o
  -6   4  20        7.90       15.39      4.35 o
  -5   4  20       50.33       62.13     10.64 o
  -4   4  20       19.69       34.22     15.72 o
  -3   4  20       59.85       57.06     13.56 o
  -2   4  20      102.29      115.97      7.46 o
  -1   4  20      115.65      107.04      5.56 o
   0   4  20       13.54       19.22     13.97 o
   1   4  20       17.07       18.39      2.91 o
   2   4  20       52.06       53.19      6.20 o
   3   4  20       27.60       33.06      2.14 o
  -7   5  20        0.01        0.55      1.20 o
  -6   5  20        2.99       16.27      9.67 o
  -5   5  20       82.49       80.04      3.37 o
  -4   5  20       38.87       39.92      1.86 o
  -3   5  20       42.39       54.13     14.04 o
  -2   5  20        4.91       14.00      3.99 o
  -1   5  20       10.84       20.48      7.30 o
   0   5  20        4.15       14.30      7.89 o
   1   5  20        0.06        1.92      2.86 o
  -9   0  21       16.09       18.76      4.43 o
  -7   0  21       15.87       19.79      5.99 o
  -5   0  21        0.87        4.00     17.88 o
  -3   0  21       79.80       79.95     10.39 o
  -1   0  21       10.73       17.37     26.27 o
   1   0  21       13.26       21.88     12.32 o
   3   0  21       24.91       22.61      7.59 o
 -10   1  21        1.19       13.10      7.27 o
  -9   1  21        0.47        5.07      4.44 o
  -8   1  21       37.87       38.97      5.31 o
  -7   1  21        0.61        7.08      7.77 o
  -6   1  21        3.29       11.18     10.50 o
  -5   1  21       32.53       34.15      5.54 o
  -4   1  21       35.14       43.45     14.97 o
  -3   1  21       35.96       47.51      3.38 o
  -2   1  21        1.64        5.76      8.22 o
  -1   1  21       16.45       27.31     10.75 o
   0   1  21        1.66        7.03      1.48 o
   1   1  21       16.95       17.46      4.18 o
   2   1  21       12.92       15.27      2.77 o
   3   1  21       54.45       58.77      7.34 o
   4   1  21       29.21       26.20      2.49 o
  -9   2  21       26.79       25.82      2.61 o
  -8   2  21       17.94       26.85     17.94 o
  -7   2  21       13.30       19.78      7.68 o
  -6   2  21        0.06        2.18      2.31 o
  -5   2  21       47.84       50.30      9.96 o
  -4   2  21       98.93      108.71      6.22 o
  -3   2  21       35.36       52.57     12.19 o
  -2   2  21        1.31        3.33      3.00 o
  -1   2  21       35.60       33.76      0.88 o
   0   2  21       51.51       65.40      5.54 o
   1   2  21       39.51       38.71      3.37 o
   2   2  21       45.10       46.23      3.62 o
   3   2  21        2.56       14.26      9.15 o
  -8   3  21        5.54       19.88      9.92 o
  -7   3  21        2.16        8.57      4.73 o
  -6   3  21        2.56        5.97      3.05 o
  -5   3  21       36.11       38.01      3.99 o
  -4   3  21       30.64       40.54     12.50 o
  -3   3  21       28.80       26.11      3.49 o
  -2   3  21       10.62       18.30      8.28 o
  -1   3  21       29.51       28.09     11.18 o
   0   3  21        6.28       12.21     10.58 o
   1   3  21        0.66        0.88      7.59 o
   2   3  21        9.19       27.38     26.55 o
  -7   4  21       17.00       17.92      2.61 o
  -6   4  21        0.44        9.27      9.04 o
  -5   4  21        2.21        8.75      5.72 o
  -4   4  21      105.10       96.95      9.29 o
  -3   4  21        4.71        7.19      2.38 o
  -2   4  21        0.23       10.55     15.11 o
  -1   4  21       53.80       57.59      8.82 o
   0   4  21       58.57       60.79      4.43 o
   1   4  21        3.67       18.72      9.58 o
  -8   0  22        3.09       37.70     21.94 o
  -6   0  22        6.64       19.03     24.65 o
  -4   0  22        6.17       40.58     20.07 o
  -2   0  22        3.90       13.46     18.37 o
   0   0  22       12.48       41.59     29.87 o
   2   0  22       14.91       15.49      5.96 o
  -8   1  22       39.35       45.86      5.62 o
  -7   1  22        0.07        3.64     15.07 o
  -6   1  22        3.28       10.94      5.41 o
  -5   1  22        0.67        3.81      4.64 o
  -4   1  22       10.60       18.97      3.83 o
  -3   1  22       21.61       32.86     19.13 o
  -2   1  22        1.23        7.27      8.72 o
  -1   1  22       16.42       17.07      3.59 o
   0   1  22      188.55      179.02      4.80 o
   1   1  22        2.10       11.10      8.66 o
  -7   2  22       15.52       30.21     15.25 o
  -6   2  22        8.04        8.64      3.94 o
  -5   2  22       24.72       27.86      6.55 o
  -4   2  22        9.37        9.82      1.38 o
  -3   2  22        2.05       14.58     17.72 o
  -2   2  22        1.18       15.42     17.11 o
  -1   2  22        1.07        8.58      3.81 o
   0   2  22       24.58       32.06     18.16 o
   1   2  22       50.36       48.69      4.62 o
  -5   3  22        0.49       16.56     11.27 o
  -4   3  22        0.23        4.43      5.57 o
  -3   3  22       21.95       18.59      3.31 o
  -2   3  22       14.70       25.30     10.63 o
  -1   3  22       68.78       66.03      4.60 o
  -3   0  23        1.22       27.10     30.03 o
 
